# Supplementary material for: Identification of miRNAs and their targets in wild tomato at moderately and acutely elevated temperatures by high-throughput sequencing and degradome analysis
Source: Sci Rep. 2016 Sep 22;6:33777. doi: 10.1038/srep33777 (PMC5031959; doi:10.1038/srep33777)
Supplement: Supplementary Table S1 [file srep33777-s2.xls]

## Sheet: Supplementary Table S1
Supplementary Table S1. Conserved and novel miRNAs detected in wild tomato at a control temperature (26/18°C, NT), moderately elevated temperature (33/33°C, MET) and acutely elevated temperature (40/40°C, AET)
This is from the paper entitled ‘Identification of miRNAs and their targets in wild tomato at moderately and acutely elevated temperatures by high-throughput sequencing and degradome analysis’ by Rong Zhou, Qian Wang, Fangling Jiang, Xue Cao, Mintao Sun, Min Liu and Zhen Wu.
Pre-miRNAs index	miRNAs index	miRNAs nameabc	miRNAs sequence	Length	Genome ID	Strand	Start	End	Sequence in miRbased	Hairpin length	CG%	dG	MFEI	Raw reads			Norm reads			Expression levelse
														NT	MET	AET	NT	MET	AET
1	1	spi-miR156d-5p	TGACAGAAGAGAGTGAGCAC	20	chr8	-	49122836	49122979	Yes	106	41.7	-55.7	0.9	63.5	160	100	84.416	133.326	89.7907	middle
1	2	spi-miR156d-3p	GCTCACTGCTCTATCTGTCACC	22	chr8	-	49122836	49122979	Yes	106	41.7	-55.7	0.9	9	12	20	11.9645	9.99948	17.9581	middle
2	3	spi-miR156a	TTGACAGAAGATAGAGAGCAC	21	chr6	-	39241668	39241784	Yes	115	35.9	-44.6	1.1	670	1605.5	1049.5	890.688	1337.85	942.353	high
2	4	spi-miR156i-p3_nta	GCTCTCTATGCTTCTGTCATC	21	chr6	-	39241668	39241784	New	115	35.9	-44.6	1.1	120	158	245	159.526	131.66	219.987	middle
3	5	spi-miR156e-3p	GCTAACTCTCTATCTGTCACC	21					Diff	103	39	-60.2	1.5	0.388889	0	0	0.516983	0	0	low
4	6	spi-miR156e-5p	TGANAGAAGAGAGTGAGCAC	20	chr8	-	49154391	49154489	Diff	93	36.4	-42	1.2	0.5	0	0	0.664693	0	0	low
5	7	spi-miR156a	TTGACAGAAGATAGAGAGCAC	21	chr2	+	47055512	47055595	Yes	82	39.3	-47.2	1.4	670	1605.5	1049.5	890.688	1337.85	942.353	high
5	8	spi-miR156b-p3	ATTGGAAGCTGCACCTTAATTCTT	24	chr2	+	47055512	47055595	New	82	39.3	-47.2	1.4	0	0	8	0	0	7.18326	low
6	9	spi-miR159	TTTGGATTGAAGGGAGCTC	19	chr6	+	41821683	41821810	Diff	122	50	-41.7	0.7	34	100.5	28	45.1991	83.7457	25.1414	middle
7	10	spi-miR159	TTTGGATTGAAGGGAGCTC	19	chr9	+	3528254	3528315	Diff	46	38.7	-7	0.3	34	100.5	28	45.1991	83.7457	25.1414	middle
8	11	spi-miR159	TTTGGATTGAAGGGAGCTCCA	21	chr1	+	3076382	3076500	Diff	19	47.1	-29.9	0.5	6.5	29	13	8.641	24.1654	11.6728	middle
9	12	spi-miR159-p5	AGCTGCTGACCTATGGATTCC	21	chr3	+	61786065	61786218	New	128	39	-51.9	0.9	1217	1294	480	1617.86	1078.28	430.995	high
9	13	spi-miR159-p3	GTTTGCATATGTCAGGAGCTTT	22	chr3	+	61786065	61786218	New	128	39	-51.9	0.9	317	445	137	421.415	370.814	123.013	middle
10	14	spi-miR160a	TGCCTGGCTCCCTGTATGCCA	21	chr5	-	64582664	64582792	Yes	122	45.7	-60.5	1	82	190	160	109.01	158.325	143.665	middle
10	15	spi-miR160a-3p_stu	GCGTATGAGGAGCCAAGCATA	21	chr5	-	64582664	64582792	Yes	122	45.7	-60.5	1	0	3	4	0	2.49987	3.59163	low
11	16	spi-miR162	TCGATAAACCTCTGCATCCAG	21	chr6	+	39463120	39463215	Yes	94	45.8	-34.2	0.8	2167	4627	4498	2880.78	3855.63	4038.79	high
12	17	spi-miR164a-5p	TGGAGAAGCAGGGCACGTGCA	21	chr1	+	81732059	81732154	Yes	96	40.6	-50.1	1.3	166	438	200	220.678	364.981	179.581	middle
12	18	spi-miR164b-p3	ATTTTGCACGTGTTCTCCTTCTCC	24	chr1	+	81732059	81732154	New	96	40.6	-50.1	1.3	1	0	0	1.32939	0	0	low
13	19	spi-miR164a-5p	TGGAGAAGCAGGGCACGTGCA	21	chr9	+	7197971	7198142	Yes	164	36	-62.4	1	166	438	200	220.678	364.981	179.581	middle
13	20	spi-miR164a-3p	CATGTGCCTGTTTTCCCCATC	21	chr9	+	7197971	7198142	Yes	164	36	-62.4	1	20	38	40	26.5877	31.665	35.9163	middle
14	21	spi-miR166a	TTGTCGGACCAGGCTTCATTCCCC	24	chr10	+	3321905	3321929	Diff	12	60	-2.2	0.1	0	0.5	0	0	0.416645	0	low
15	22	spi-miR166a	GCGGACCAGGCTTCATTCCCC	21	chr6	-	2516201	2516317	Diff	111	38.5	-50.3	1.1	392	353	268	521.119	294.151	240.639	middle
16	23	spi-miR166c-5p	GGGATGTTGTCTGGCTCGA	19	chr1	+	79167027	79167184	Diff	152	38	-64.4	1.1	0	2.5	1	0	2.08323	0.897907	low
16	24	spi-miR166c-3p	TCTTCGGACCAGGCTTCATTCC	22	chr1	+	79167027	79167184	Diff	152	38	-64.4	1.1	0.5	1.5	9	0.664693	1.24994	8.08116	low
17	25	spi-miR166a-p5	AGAATGTCGTCTGGTTCGAGA	21	chr6	-	2516284	2516394	New	111	39.6	-49.1	1.1	6	5	15	7.97631	4.16645	13.4686	middle
17	26	spi-miR166a	TCGGACCAGGCTTCATTCCCC	21	chr6	-	2516284	2516394	Yes	111	39.6	-49.1	1.1	189767	222946	222136	252273	185779	199458	high
18	27	spi-miR166a	TCGGACCAGGCCTCATTCCCCC	22					Diff	201	40.8	-73.4	0.9	0.0454718	0.0231222	0	0.0604495	0.0192675	0	low
19	28	spi-miR166b-p5	GGAATGTTGTCTGGCTCGAGG	21	chr8	+	62860593	62860793	New	130	37.8	-54.8	0.7	276	850	603	366.91	708.297	541.438	middle
20	29	spi-miR166c-5p	GGGATGTTGTCTGGCTCGA	19	chr8	+	62860626	62860765	Diff	130	36.4	-34.4	0.7	0	2.5	1	0	2.08323	0.897907	low
21	30	spi-miR166c-5p	GGGATGTTGTCTGGCTCGACA	21					Yes	186	36.2	-72	1.1	206	257	172	273.853	214.156	154.44	middle
22	31	spi-miR166c-p5	TCAAGATTGATGTCGATAACGA	22	chr1	-	84381885	84382072	New	63	33.5	-56.3	0.9	0	1	0	0	0.83329	0	low
22	32	spi-miR166c-3p	TCGGACCAGGCTTCATTCCTC	21	chr1	-	84381885	84382072	Yes	63	33.5	-56.3	0.9	23667	31571	27891.5	31462.6	26307.8	25044	high
23	33	spi-miR166a	TCTCGGACCAGGCTTCATTCC	21	chr3	-	292946	293025	Diff	74	41.2	-29.2	0.9	10813	10616	9962	14374.6	8846.21	8944.95	high
24	34	spi-miR167b-5p	TAAAGCTGCCAGCATGATCT	20	chr6	-	45629413	45629534	Diff	116	41.8	-47.7	0.9	73.5	219	103.5	97.7098	182.491	92.9334	middle
25	35	spi-miR167b-5p	TAAAGCTGCCAGCATGATCTGG	22	chr2	-	33395807	33395916	Yes	88	34.5	-15.3	0.4	173	370	336	229.984	308.317	301.697	middle
26	36	spi-miR167a	TGAAGCTGCCAGCATGATCTA	21	chr6	-	45629356	45629471	Yes	116	43.1	-46.9	0.9	1268	4624	3885	1685.66	3853.13	3488.37	high
26	37	spi-miR167a-p3	AAAGATCAGATCATGTGGCAGCCT	24	chr6	-	45629356	45629471	New	116	43.1	-46.9	0.9	1	2	1	1.32939	1.66658	0.897907	low
27	38	spi-miR167b-5p	TGAAGCTGCCAGCATGATCTGC	22					Diff	279	27.3	-76.7	0.9	0	5.33333	1	0	4.44421	0.897907	low
28	39	spi-miR168a-5p	TCGCTTGGTGCAGGTCGGGAC	21	chr8	+	558753	558911	Yes	159	52.8	-64.3	0.8	6886	7673	9398	9154.15	6393.84	8438.53	high
28	40	spi-miR168a-3p	CCTGCCTTGCATCAACTGAAT	21	chr8	+	558753	558911	Yes	159	52.8	-64.3	0.8	87	108.5	61.5	115.657	90.412	55.2213	middle
29	41	spi-miR168a-5p	TCGCTTGGTGCAGGTCGGGAC	21	chr12	+	63569008	63569175	Yes	168	53	-73.5	0.8	6886	7673	9398	9154.15	6393.84	8438.53	high
29	42	spi-miR168b-3p	CCCGCCTTGCATCAACTGAAT	21	chr12	+	63569008	63569175	Yes	168	53	-73.5	0.8	74	125.5	81.5	98.3745	104.578	73.1794	middle
30	43	spi-miR169e-5p	TAGCCAAGGATGACTTGCCT	20	chr8	+	54794592	54794783	Diff	189	38	-77.8	1.1	30.3333	58	34	40.3247	48.3308	30.5288	middle
30	44	spi-miR169e-3p	TGGCAAGCATCTTTGGCGACT	21	chr8	+	54794592	54794783	Yes	189	38	-77.8	1.1	242	186	113	321.711	154.992	101.463	middle
31	45	spi-miR169d	TAGCCAAGGATGACTTGCCT	20	chr7	-	2171588	2171763	Diff	123	32.4	-67.8	1.2	30.3333	58	34	40.3247	48.3308	30.5288	middle
31	46	spi-miR169d-p3	GCAAGTTATCTTGGCTATCT	20	chr7	-	2171588	2171763	New	123	32.4	-67.8	1.2	1	1	0	1.32939	0.83329	0	low
32	47	spi-miR169a-p5	TTGCAGCCAGGGATGACTTGC	21	chr7	+	4225343	4225491	New	149	43	-57.9	0.9	0	3	1	0	2.49987	0.897907	low
33	48	spi-miR169c	CAGCCAGGGATGACTTGCCGA	21	chr7	+	4210774	4210920	Diff	147	41.5	-79.9	1.3	10	14	19	13.2939	11.6661	17.0602	middle
33	49	spi-miR169c-p3	GACATATCGGCAGGTCATCTTTGG	24	chr7	+	4210774	4210920	New	147	41.5	-79.9	1.3	1	1	0	1.32939	0.83329	0	low
34	50	spi-miR169b-p5	TAGCCAAGGATGACTTGCCT	20	chr7	+	2174513	2174767	New	21	37.3	-90.4	1	30.3333	58	34	40.3247	48.3308	30.5288	middle
34	51	spi-miR169b	TAGCCAAGGATGACTTGCCTG	21	chr7	+	2174513	2174767	Yes	21	37.3	-90.4	1	13.3333	11.3333	14.3333	17.7251	9.44396	12.87	middle
35	52	spi-miR171d-5p_stu	ATATTGGTGCGGTTCAATTAG	21	chr2	-	39361365	39361453	Diff	86	36	-42.6	1.3	3	6.5	3.5	3.98816	5.41639	3.14267	low
35	53	spi-miR171b-p3_mes	TGATTGAGCCGTGCCAATATC	21	chr2	-	39361365	39361453	New	86	36	-42.6	1.3	120	339	188.5	159.526	282.485	169.255	middle
36	54	spi-miR171e-5p_mtr	CGATGTTGGTGAGGTTCAATC	21	chr12	+	2882790	2882901	Yes	112	40.2	-44	1	8	9	4	10.6351	7.49961	3.59163	middle
36	55	spi-miR171d	TTGAGCCGCGCCAATATCACT	21	chr12	+	2882790	2882901	Diff	112	40.2	-44	1	36	26.5	32	47.8579	22.0822	28.733	middle
37	56	spi-miR171c-p5	AGATGTTGGTGCGGTTCAATG	21	chr12	-	519779	519899	New	121	38	-43.3	0.9	13	26.5	4.5	17.282	22.0822	4.04058	middle
37	57	spi-miR171d	TTGAGCCGCGCCAATATCACG	21	chr12	-	519779	519899	Diff	121	38	-43.3	0.9	36	26.5	32	47.8579	22.0822	28.733	middle
38	58	spi-miR171b-5p_stu	AGATATTGATGCGGTTCAATC	21	chr7	+	58089150	58089256	Diff	107	34.6	-52.4	1.4	1	2	0	1.32939	1.66658	0	low
38	59	spi-miR171e	TTGAGCCGCGTCAATATCTCT	21	chr7	+	58089150	58089256	Yes	107	34.6	-52.4	1.4	64	168	194	85.0806	139.993	174.194	middle
39	60	spi-miR171a-5p_stu	TATTGGCCTGGTTCACTCAGA	21	chr2	-	41330632	41330753	Yes	120	35.2	-40.7	0.9	129	215	97	171.491	179.157	87.097	middle
39	61	spi-miR171a	TGATTGAGCCGTGCCAATATC	21	chr2	-	41330632	41330753	Yes	120	35.2	-40.7	0.9	120	339	188.5	159.526	282.485	169.255	middle
40	62	spi-miR172b-p5	GTAGCATCATCAAGATTCATA	21	chr11	+	51481209	51481343	New	135	27.4	-45.4	1.2	3	13	6	3.98816	10.8328	5.38744	middle
40	63	spi-miR172a	AGAATCTTGATGATGCTGCAT	21	chr11	+	51481209	51481343	Yes	135	27.4	-45.4	1.2	30	84	68.5	39.8816	69.9964	61.5066	middle
41	64	spi-miR172a-5p_stu	GTGGCATAATCAAGATTCACG	21	chr6	+	42918736	42918841	Diff	106	34	-38.4	1.1	5	4	7	6.64693	3.33316	6.28535	low
41	65	spi-miR172a	AGAATCTTGATGATGCTGCAT	21	chr6	+	42918736	42918841	Yes	106	34	-38.4	1.1	30	84	68.5	39.8816	69.9964	61.5066	middle
42	66	spi-miR319b-p5	ATCTCCCGACTCATTCATTCA	21	chr6	+	1551688	1551967	New	260	36.8	-103.3	1	23	40	0	30.5759	33.3316	0	middle
42	67	spi-miR319a	TTGGACTGAAGGGAGCTCCCT	21	chr6	+	1551688	1551967	Diff	260	36.8	-103.3	1	896	826.5	136.667	1191.13	688.714	122.714	high
43	68	spi-miR319a-p5	TTGCTGCCGACTCATTCATCCA	22	chr8	-	61949529	61949709	New	178	47.5	-82.5	1	3	4	0	3.98816	3.33316	0	low
43	69	spi-miR319a	TTGGACTGAAGGGAGCTCCCT	21	chr8	-	61949529	61949709	Diff	178	47.5	-82.5	1	896	826.5	136.667	1191.13	688.714	122.714	high
44	70	spi-miR319c-5p	AGAGCTTCCTTCAGCCCACTC	21	chr3	+	49898455	49898649	Yes	193	47.7	-80.3	0.9	8	25	0	10.6351	20.8323	0	middle
44	71	spi-miR319a	TTGGACTGAAGGGAGCTCCTT	21	chr3	+	49898455	49898649	Diff	193	47.7	-80.3	0.9	896	826.5	136.667	1191.13	688.714	122.714	high
45	72	spi-miR390a-5p	AAGCTCAGGAGGGATAGCACC	21	chr10	-	58674311	58674473	Yes	113	40.5	-69.2	1	150	203	292	199.408	169.158	262.189	middle
45	73	spi-miR390a-3p	CGCTATCCATCCTGAGTTTTA	21	chr10	-	58674311	58674473	Yes	113	40.5	-69.2	1	12	19	7.5	15.9526	15.8325	6.7343	middle
46	74	spi-miR390b-5p	AAGCTCAGGAGGGATAGCGCC	21	chr9	+	8388184	8388282	Yes	87	46.5	-40.7	0.9	74	104	96	98.3745	86.6622	86.1991	middle
46	75	spi-miR390b-p3	TTAGCGCTATCCATCCTGAGT	21	chr9	+	8388184	8388282	New	87	46.5	-40.7	0.9	1	4	0.5	1.32939	3.33316	0.448954	low
47	76	spi-miR394-5p	TTTGGCATTCTGTCCACCTCC	21	chr1	+	84522972	84523059	Diff	82	48.9	-32.4	0.8	15.5	37	10	20.6055	30.8317	8.97907	middle
48	77	spi-miR394-5p	TTTGGCATTCTGTCCACCTCC	21	chr4	+	63484460	63484635	Diff	171	30.1	-53.483	1	15.5	37	10	20.6055	30.8317	8.97907	middle
48	78	spi-miR394-3p	AGGTGGGCATACTGTCAATAG	21	chr4	+	63484460	63484635	Diff	171	30.1	-53.483	1	4.5	2	0	5.98223	1.66658	0	low
49	79	spi-miR394-p5	TCTTTGGCATTCTGTCCACCT	21	chr12	+	63002981	63003153	New	173	41	-67.7	1	9	20	11	11.9645	16.6658	9.87698	middle
49	80	spi-miR394-3p	AGGTGGGCATACTGTCAATAG	21	chr12	+	63002981	63003153	Diff	173	41	-67.7	1	4.5	2	0	5.98223	1.66658	0	low
50	81	spi-miR395a-p5	ACTCCCGGGTTGACTTTGAAAATT	24	chr5	+	1703152	1703350	New	56	35.7	-44.8	0.6	2	0	0	2.65877	0	0	low
51	82	spi-miR395b-p5	ACCACTTCATGAGGGCTTACTTTG	24	chr2	-	27549412	27549510	New	97	44.4	-31	0.7	0	1	0	0	0.83329	0	low
52	83	spi-miR396a-3p	GTTTCAATAAGGCTGTGGGAAG	22					Diff	134	30.2	-50.1	1.2	0	0	1	0	0	0.897907	low
53	84	spi-miR396a-5p	TTCCACAGCTTTCTTGAACTG	21	chr12	-	2905758	2905910	Yes	148	25.5	-41.417	1.1	388	1396.5	908.5	515.801	1163.69	815.749	high
53	85	spi-miR396a-3p	GTTCAATAAAGCTGTGGGAAG	21	chr12	-	2905758	2905910	Yes	148	25.5	-41.417	1.1	385	1573	815	511.813	1310.77	731.794	high
54	86	spi-miR396b	TTCCACAGCTTTCTTGAACTT	21	chr7	-	2628749	2628897	Yes	140	36.2	-54.7	1	1970	4684	3948	2618.89	3903.13	3544.94	high
54	87	spi-miR396-3p_stu	TCCAAGAAAGCTGTGGGAAA	20	chr7	-	2628749	2628897	Diff	140	36.2	-54.7	1	26	50	138	34.564	41.6645	123.911	middle
55	88	spi-miR396a-5p	TTCCACAGCTTTCTTGAACTG	21	chr7	-	2628845	2628958	Yes	105	33.3	-43	1.1	388	1396.5	908.5	515.801	1163.69	815.749	high
56	89	spi-miR397	ATTGAGTGCAGCGTTGATGAC	21	chr7	-	63282726	63282841	Diff	87	38.8	-45.7	1	435	1024	389	578.283	853.289	349.286	middle
56	90	spi-miR397-p3	TCAACGCTACACTCGATCATG	21	chr7	-	63282726	63282841	New	87	38.8	-45.7	1	207	314	323	275.183	261.653	290.024	middle
57	91	spi-miR397	ATTGAGTGCAGCGTTGATGACAAC	24					Diff	116	38.8	-56.4	1.3	4	2	0	5.31754	1.66658	0	low
58	92	spi-miR399-p5	GGGCTACACTCTATTGGCATG	21	chr3	+	8246156	8246226	New	71	42.3	-29.7	1	7	11	0	9.3057	9.16619	0	low
58	93	spi-miR399	TGCCAAAGGAGAGTTGCCCTA	21	chr3	+	8246156	8246226	Yes	71	42.3	-29.7	1	4	11	10	5.31754	9.16619	8.97907	low
59	94	spi-miR403-5p	CGTTTGTGCGTGAATCTAAC	20	chr1	+	70879734	70879875	Diff	142	36.6	-47.7	0.9	86	135	127	114.327	112.494	114.034	middle
59	95	spi-miR403-3p	CTAGATTCACGCACAAGCTCG	21	chr1	+	70879734	70879875	Yes	142	36.6	-47.7	0.9	733	1380	1221	974.439	1149.94	1096.34	high
60	96	spi-miR477-5p	TGTCTCTCCCTCAAGGGCTCC	21	chr10	-	3641768	3641882	Yes	115	41.7	-50.5	1.1	1	0	5	1.32939	0	4.48954	low
61	97	spi-miR482d-p5	AGGAGGGATTTGGGAATCTTTT	22	chr6	-	33870000	33870151	New	146	37.5	-47.3	0.8	5	2	12	6.64693	1.66658	10.7749	middle
62	98	spi-miR482a-p5	GGGATTGGTGAGTTGGAAAGC	21	chr3	+	58819306	58819390	New	78	40	-34.5	1	216	349	278	287.147	290.818	249.618	middle
62	99	spi-miR482a	TTTCCAATTCCACCCATTCCTA	22	chr3	+	58819306	58819390	Yes	78	40	-34.5	1	1583	2516	3666	2104.42	2096.56	3291.73	high
63	100	spi-miR482d-5p	GGAGTGGGTGGGATGGAAAAA	21					Yes	135	35.6	-59.6	1.2	3	4	0	3.98816	3.33316	0	low
64	101	spi-miR482e-5p	TGTGGGTGGGGTGGAAAGATT	21	chr4	+	55142206	55142393	Yes	188	39.9	-74.8	1	134	461	272	178.138	384.147	244.231	middle
64	102	spi-miR482e-3p	TCTTTCCTACTCCTCCCATACC	22	chr4	+	55142206	55142393	Yes	188	39.9	-74.8	1	12536	32268	33400	16665.2	26888.6	29990.1	high
65	103	spi-miR482d-5p_stu	CGTGAGCGGTGGGGAAAGATA	21	chr6	-	33870217	33870341	Diff	94	43.2	-51.9	1	7	23	36	9.3057	19.1657	32.3247	middle
65	104	spi-miR482b	TCTTGCCTACACCGCCCATGCC	22	chr6	-	33870217	33870341	Yes	94	43.2	-51.9	1	9995	14978	17098	13287.2	12481	15352.4	high
66	105	spi-miR482e-5p_stu	AGTGGGTGGTGTGGTAAGATT	21	chr6	-	33877975	33878085	Yes	107	40.5	-48	1.1	0	3	0	0	2.49987	0	low
66	106	spi-miR482c	TCTTGCCAATACCGCCCATTCC	22	chr6	-	33877975	33878085	Yes	107	40.5	-48	1.1	269	509	668	357.605	424.145	599.802	middle
67	107	spi-miR1916-p5	ACGAAATTTCACTTAGACACCTC	23	chr8	+	54623283	54623496	New	214	37.4	-136.6	1.7	5	19	15	6.64693	15.8325	13.4686	middle
67	108	spi-miR1916-p3	AGGTATCTAAAATGAACATCGCCT	24	chr8	+	54623283	54623496	New	214	37.4	-136.6	1.7	27	32	54	35.8934	26.6653	48.487	middle
68	109	spi-miR1917-p5	TAGCGGCATTAAATATTGACACT	23	chr8	-	49308695	49308821	New	123	34.6	-32.7	0.7	35	87	108	46.5285	72.4963	96.974	middle
68	110	spi-miR1917-p3	ATTAGTTAAGTGTCATTAGAACC	23	chr8	-	49308695	49308821	New	123	34.6	-32.7	0.7	169	260	234	224.666	216.655	210.11	middle
69	111	spi-miR1918	GTTGGTGAGAGTTCGATTCTCCAT	24	chr8	-	62590541	62590690	Diff	123	34.7	-58.4	1.1	9	8	0	11.9645	6.66632	0	middle
69	112	spi-miR1918-p3	AGAATCGAACTACCGTTAACAG	22	chr8	-	62590541	62590690	New	123	34.7	-58.4	1.1	0	1	0	0	0.83329	0	low
70	113	spi-miR1919a-p5	TTCCGGTAGTCCTGTCGCAGATG	23	chr8	+	53821485	53821607	New	123	41.5	-61.4	1.2	24.6667	30	39	32.7915	24.9987	35.0184	middle
70	114	spi-miR1919a	ACGAGAGTCATCTGTGACAG	20	chr8	+	53821485	53821607	Diff	123	41.5	-61.4	1.2	13.6667	20	13.8333	18.1683	16.6658	12.421	middle
71	115	spi-miR1919c-5p	TGTCGCAGATGACTTTCGCCC	21	chr8	+	53776381	53776524	Yes	144	42.4	-71.9	1.2	1116.67	2211.5	2381	1484.48	1842.82	2137.92	high
71	116	spi-miR1919a	ACGAGAGTCATCTGTGACAG	20	chr8	+	53776381	53776524	Diff	144	42.4	-71.9	1.2	13.6667	20	13.8333	18.1683	16.6658	12.421	middle
72	117	spi-miR1919c-5p	TGTCGCAGATGACTTTCGCCC	21	chr8	+	53789899	53790042	Yes	144	43.1	-73.1	1.2	1116.67	2211.5	2381	1484.48	1842.82	2137.92	high
72	118	spi-miR1919a	ACGAGAGTCATCTGTGACAG	20	chr8	+	53789899	53790042	Diff	144	43.1	-73.1	1.2	13.6667	20	13.8333	18.1683	16.6658	12.421	middle
73	119	spi-miR4376	ACGCAGGAGAGATGATGCTGGA	22	chr6	+	4541880	4541970	Yes	90	42.9	-44.4	1.1	126	326	257	167.503	271.653	230.762	middle
73	120	spi-miR4376-p3	AGCATCATACTCCTGCATATT	21	chr6	+	4541880	4541970	New	90	42.9	-44.4	1.1	7	16	10	9.3057	13.3326	8.97907	middle
74	121	spi-miR5300	TCCCCAGTCCAGGCATTCCAAC	22	chr4	+	423125	423389	Yes	263	35.5	-85.6	0.9	868	1814	1970	1153.91	1511.59	1768.88	high
74	122	spi-miR5300-p3	TGGTATGCTTTGATTGGGAAAG	22	chr4	+	423125	423389	New	263	35.5	-85.6	0.9	64	86	36	85.0806	71.663	32.3247	middle
75	123	spi-miR5303	TTTTTGAAGAGTCCGAGCAAC	21	chr2	-	36563365	36563487	Diff	117	42.3	-28.2	0.5	3	8.5	2.5	3.98816	7.08297	2.24477	low
76	124	spi-miR5303	TTTTTGAAGAGTTCGAGCAAC	21	chr4	-	2600726	2600896	Yes	165	39.2	-40.8	0.6	4.5	13.5	9	5.98223	11.2494	8.08116	middle
77	125	spi-miR5303	TTTTTGAAGAGTCCGAGCAAC	21	chr3	-	10645579	10645719	Diff	135	34.8	-31.3	0.6	3	8.5	2.5	3.98816	7.08297	2.24477	low
78	126	spi-miR5303	TTTTTGAAGAGTTCGAGCAAC	21	chr7	-	24437663	24437695	Yes	20	39.4	-2.5	0.2	4.5	13.5	9	5.98223	11.2494	8.08116	middle
79	127	spi-miR5303	ACATTTTTGAAGAGTTCGAGCAAC	24					Diff	104	41.3	-41.6	1	0	2	0	0	1.66658	0	low
80	128	spi-miR5304	TCAATGCTACATACTCATCCC	21	chr1	+	88965236	88965376	Yes	141	40.4	-66.7	1.2	31	39	41	41.2109	32.4983	36.8142	middle
80	129	spi-miR5304-p3	ATGAGTATGGTGCATTGGATG	21	chr1	+	88965236	88965376	New	141	40.4	-66.7	1.2	7	19	4	9.3057	15.8325	3.59163	middle
81	130	spi-miR6022-p5	CCTGAACGGAACAATACGATC	21	chr11	+	3158675	3158925	New	251	39.8	-120.9	1.2	349	574	666	463.955	478.309	598.006	middle
81	131	spi-miR6022	TGGAAGGGAGAATATCCAGGA	21	chr11	+	3158675	3158925	Yes	251	39.8	-120.9	1.2	639	1412	1431	849.477	1176.61	1284.9	high
82	132	spi-miR6023-p5	AAGATCTTTTACCGTAGTAATC	22	chr12	-	64810612	64810845	New	157	38	-91.6	1	55	176	151	73.1162	146.659	135.584	middle
82	133	spi-miR6023-p3	TTACTACGGTCAGGAATCTTAT	22	chr12	-	64810612	64810845	New	157	38	-91.6	1	221	897	855	293.794	747.461	767.711	middle
83	134	spi-miR6023	TTCCATGAAAGAGTTTTTGGAT	22					Yes	230	38	-101	1.1	120	238	426	159.526	198.323	382.508	middle
84	135	spi-miR6024-5p_stu	AGAAACAACACTTGCTAAAGGA	22	chr1	-	74999714	74999830	Diff	108	39.3	-35.8	0.8	13	18	24	17.282	14.9992	21.5498	middle
85	136	spi-miR6024	TTTAGCAAGAGTTGTTTTACC	21					Diff	108	39.3	-43.4	0.9	1842	7442	3706	2448.73	6201.35	3327.64	high
86	137	spi-miR6024	TTAGCAAGAGTTGTTTTACC	20	chr12	+	596024	596166	Diff	140	34.3	-25.7	0.5	3.5	14.5	1	4.65285	12.0827	0.897907	middle
87	138	spi-miR6024	TTAGCAAGAGTTGTTTTACC	20	chr11	-	50664423	50664485	Diff	56	28.6	-7.8	0.4	3.5	14.5	1	4.65285	12.0827	0.897907	middle
88	139	spi-miR6024	CTTAGCAAGAGTTGTTTTACC	21	chr5	+	1272031	1272089	Diff	53	39	-10.2	0.4	1.5	3.5	0	1.99408	2.91652	0	low
89	140	spi-miR6026-p5	AATACAACTATAGCCAAGACAA	22	chr1	+	832340	832581	New	233	31.8	-97.5	1.3	8	35	16	10.6351	29.1652	14.3665	middle
89	141	spi-miR6026	TTCTTGGCTAGAGTTGTATTGC	22	chr1	+	832340	832581	Yes	233	31.8	-97.5	1.3	112	420	162	148.891	349.982	145.461	middle
90	142	spi-miR6027-5p	ATGGGTAGCACAAGGATTAATG	22	chr10	+	62182513	62182675	Yes	147	31.9	-56.6	1.1	1119	2890	1163	1487.58	2408.21	1044.27	high
90	143	spi-miR6027-3p	TGAATCCTTCGGCTATCCATA	21	chr10	+	62182513	62182675	Diff	147	31.9	-56.6	1.1	472	1306	887	627.47	1088.28	796.444	high
91	144	spi-miR9469-p5	AAGCTAGCTCATGAGGGGAGGTTT	24	chr7	-	55947479	55947621	New	143	45.5	-113	1.7	1	7	12	1.32939	5.83303	10.7749	middle
91	145	spi-miR9469-p3	ACAAACCTCTCCTCATGAGTTAGC	24	chr7	-	55947479	55947621	New	143	45.5	-113	1.7	7	10	14	9.3057	8.3329	12.5707	middle
92	146	spi-miR9470-p5	TTGCTAGGTGGGCAAAGGTAA	21	chr8	+	393508	393984	New	467	41.9	-182.5	0.9	67	50	135	89.0688	41.6645	121.217	middle
92	147	spi-miR9470-3p	TTTGGCTCATGGATTTTAGC	20	chr8	+	393508	393984	Yes	467	41.9	-182.5	0.9	936	2602	1821	1244.3	2168.22	1635.09	high
93	148	spi-miR9471a-p5	TTTCTCAGGTGCTCACTCAGC	21	chr12	-	1977726	1977906	New	151	39.2	-72.9	1	43	120.5	73.5	57.1636	100.411	65.9962	middle
93	149	spi-miR9471a-3p	TTGGCTGAGTGAGCATCACGG	21	chr12	-	1977726	1977906	Yes	151	39.2	-72.9	1	459.5	938	598.5	610.852	781.626	537.397	middle
94	150	spi-miR9471b-p5	TTGATTTCTGAGGTGCTCACT	21	chr12	-	1979351	1979554	New	126	36.3	-71.7	1	16	24.5	9.5	21.2702	20.4156	8.53012	middle
94	151	spi-miR9471b-3p	TTGGCTGAGTGAGCATCACTG	21	chr12	-	1979351	1979554	Yes	126	36.3	-71.7	1	464.5	1185	602.5	617.499	987.449	540.989	high
95	152	spi-miR9472-p5	AATACAGGTATACAGAGGTCTTA	23	chr8	+	56132598	56132830	New	131	32.6	-76.8	1	2	5	3	2.65877	4.16645	2.69372	low
95	153	spi-miR9472-p3	CTTGTATTCTGTTGCTATTCACAA	24	chr8	+	56132598	56132830	New	131	32.6	-76.8	1	6	16	10	7.97631	13.3326	8.97907	middle
96	154	spi-miR9473-5p	TGGCTGTAAATCTAAACTCGT	21	chr7	+	3076297	3076415	Yes	118	34.5	-53.6	1.3	19	80	46	25.2583	66.6632	41.3037	middle
97	155	spi-miR9474-p5	GATAAAATCTAAGTTTCCAAAGGC	24	chr8	-	59305543	59305921	New	379	34.6	-176	1.3	60	67	35	79.7631	55.8304	31.4267	middle
97	156	spi-miR9474-p3	TGAGTGGCTAAGTCGATGGAG	21	chr8	-	59305543	59305921	New	379	34.6	-176	1.3	157	231	29	208.713	192.49	26.0393	middle
98	157	spi-miR9475-5p	GAACGATCTCTACATTGTAGGC	22	chr9	-	8293373	8293425	Diff	47	41.5	-9.7	0.4	14	19	14.5	18.6114	15.8325	13.0197	middle
99	158	spi-miR9475-p5	TATTCAAGAACCAGAATACT	20	chr9	-	56989312	56989463	New	20	42.8	-34.4	0.5	3	9	4	3.98816	7.49961	3.59163	low
99	159	spi-miR9475-p3	GTTGGTGAGACTATCGAGGACGGG	24	chr9	-	56989312	56989463	New	20	42.8	-34.4	0.5	3	6	2	3.98816	4.99974	1.79581	low
100	160	spi-miR9475-3p	TACAATGTAGAGATCGTTTTG	21	chr9	+	56989794	56989831	Diff	31	44.7	-11.3	0.7	2	11	2	2.65877	9.16619	1.79581	low
101	161	spi-miR9475-3p	TACAATGTAGAGATCGTTTTG	21	chr9	-	56989448	56989500	Diff	31	35.8	-5.7	0.3	2	11	2	2.65877	9.16619	1.79581	low
101	162	spi-miR9475-p3	TAGAGATCGTTTTGGACCAATT	22	chr9	-	56989448	56989500	New	31	35.8	-5.7	0.3	2.5	19	12	3.32346	15.8325	10.7749	middle
102	163	spi-miR9475-5p	AACGATCTCTACATTGTAGGC	21	chr9	+	56989476	56989513	Yes	31	34.2	-5.7	0.4	79	113	142.5	105.021	94.1618	127.952	middle
103	164	spi-miR9475-5p	GAACGATCTCTACATTGTAGG	21	chr12	-	39246121	39246188	Diff	62	47.1	-17.8	0.6	1.5	3	0.5	1.99408	2.49987	0.448954	low
104	165	spi-miR9475-p5	TTCCTCTCCATCTATACGTGTATT	24	chr9	-	56989727	56989838	New	59	42	-22.3	0.5	3	9	4	3.98816	7.49961	3.59163	low
104	166	spi-miR9475-5p	AACGATCTCTACATTGTAGGC	21	chr9	-	56989727	56989838	Yes	59	42	-22.3	0.5	79	113	142.5	105.021	94.1618	127.952	middle
105	167	spi-miR9477-p5	TGTTCCCTTTTTCTACCTGAA	21	chr6	+	40129760	40129992	New	170	38.2	-112.3	1.3	4	10	2	5.31754	8.3329	1.79581	low
105	168	spi-miR9477-p3	AACAACTGATAGTTGAGGTGT	21	chr6	+	40129760	40129992	New	170	38.2	-112.3	1.3	9	7	5	11.9645	5.83303	4.48954	middle
106	169	spi-miR9478-3p	AAGTTCGATGACATATTTGAGCCT	24	chr11	+	37356673	37356698	Diff	20	34.6	-4.7	0.5	2	4.5	4.5	2.65877	3.74981	4.04058	low
106	170	spi-miR9478-3p	AAGTTCGATGACATATTTGAGCCT	24	chr2	+	35316940	35316965	Diff	20	34.6	-4.7	0.5	2	4.5	4.5	2.65877	3.74981	4.04058	low
107	171	spi-miR9478-3p	TTCGATGACATATTTGAGCGT	21	chr7	-	4361418	4361560	Diff	140	25.2	-27.2	0.8	1	5.5	5.5	1.32939	4.5831	4.93849	low
108	172	spi-miR9478-3p	TTCGATGACATATTTGAGCGT	21	chr8	-	6277268	6277301	Diff	29	35.3	-4.7	0.4	1	5.5	5.5	1.32939	4.5831	4.93849	low
109	173	spi-miR9478-p5	ATCGAACTTTGAGAAAAGGCT	21	chr11	+	50080144	50080333	New	175	33.7	-63.4	1	4	4	31	5.31754	3.33316	27.8351	middle
109	174	spi-miR9478-p3	AGTCTTTTCTCATAGTTCGAT	21	chr11	+	50080144	50080333	New	175	33.7	-63.4	1	0	6	0	0	4.99974	0	low
110	175	spi-miR9478-3p	AGTTCGATGACATATTTGAGGCTT	24					Diff	205	32.2	-77.7	1.2	0	5	0	0	4.16645	0	low
111	176	spi-miR9479-5p	TCCAGTCCTCTACCCTTCTCC	21	chr5	+	64278750	64278999	Diff	250	45.6	-107.5	0.9	22	25	49	29.2465	20.8323	43.9974	middle
111	177	spi-miR9479-3p	AGAATGGTAGAGGGTCGGACC	21	chr5	+	64278750	64278999	Diff	250	45.6	-107.5	0.9	12	16	0	15.9526	13.3326	0	middle
1	1	spi-miR156a_stu	TTGACAGAAGATAGAGAGCACA	22	chr2	+	29897673	29897774	Diff	99	39.2	-46.1	1.2	2	10	3	2.65877	8.3329	2.69372	low
2	2	spi-miR160b-p5_stu	ACACACATTCACCAATTCTTTGAT	24	chr2	-	16516604	16516685	New	80	48.8	-40.4	1	0	0	2	0	0	1.79581	low
3	3	spi-miR162a-5p_stu	TGGAGGCAGCGGTTCATCGATC	22	chr3	+	58491537	58491635	Diff	87	48.5	-42.5	0.9	104	145	94	138.256	120.827	84.4033	middle
3	4	spi-miR162a-p3_stu	AAGCGATCGATAAACCTCTGCATC	24	chr3	+	58491537	58491635	New	87	48.5	-42.5	0.9	9	6	24	11.9645	4.99974	21.5498	middle
4	5	spi-miR164c-p5_nta	ATTTAAGCTGGAGAAGCAGGGCAC	24	chr6	+	36194239	36194335	New	87	40.2	-50.6	1.3	2	0	0	2.65877	0	0	low
4	6	spi-miR164-p3_stu	AAGAATTTTGCATGTGCTCTAGCT	24	chr6	+	36194239	36194335	New	87	40.2	-50.6	1.3	1	8	0	1.32939	6.66632	0	low
5	7	spi-miR166a-5p_stu	GAATGTTGTCTGGCTCGAGGA	21	chr1	+	79167051	79167161	Diff	109	36	-36.5	0.9	4	7	8	5.31754	5.83303	7.18326	low
5	8	spi-miR166a-3p_stu	GTCGGACCAGGCTTCATTCCC	21	chr1	+	79167051	79167161	Diff	109	36	-36.5	0.9	6.5	0.5	1	8.641	0.416645	0.897907	low
6	9	spi-miR166c-5p_stu	GGAATGTTGTTTGGCTCGAGG	21	chr8	+	2978428	2978512	Yes	83	49.4	-24.5	0.6	2	2	0	2.65877	1.66658	0	low
6	10	spi-miR166a-3p_stu	GTCGGACCAGGCTTCATTCCC	21	chr8	+	2978428	2978512	Diff	83	49.4	-24.5	0.6	6.5	0.5	1	8.641	0.416645	0.897907	low
7	11	spi-miR166b-p5_stu	GAATGTTGTTTGGTTCGAAATC	22	chr6	+	33130288	33130379	New	90	33.7	-27.6	0.9	9	0	0	11.9645	0	0	middle
8	12	spi-miR167b-3p_stu	ATCAGATCATGTGGCAGCATCACC	24	chr9	+	59584679	59584771	Diff	86	45.2	-40.7	1	6	30	15	7.97631	24.9987	13.4686	middle
9	13	spi-miR167d-3p_stu	GATCATGTGGTTGCTTCACC	20	chr9	+	63883415	63883489	Yes	73	37.3	-27.3	1	267	427	265	354.946	355.815	237.945	middle
10	14	spi-miR167c-3p_stu	GTCATGCTCGGACAGCCTCACT	22	chr9	+	59575910	59575992	Diff	81	44.6	-38	1	2	1	4	2.65877	0.83329	3.59163	low
11	15	spi-miR169g-p3_stu	GGCAGTCATCTATGGCTTTG	20	chr8	+	54800025	54800117	New	89	38.7	-30.8	0.9	0	2	0	0	1.66658	0	low
12	16	spi-miR169a-3p_stu	GGCAGTCTCCTTGGCTACT	19	chr3	+	9591894	9592011	Diff	116	41.5	-50.8	1	1	0	0	1.32939	0	0	low
13	17	spi-miR171m-p3_mdm	TTTCATTTGATTGAGCCGTGCC	22	chr6	+	40810774	40810852	New	78	34.2	-32	1.2	1	0	0	1.32939	0	0	low
14	18	spi-miR319-p5_stu	TGCTGCTGAATCATTGGTTC	20	chr3	+	61794559	61794736	New	101	45.5	-76.5	0.9	6	10	2	7.97631	8.3329	1.79581	low
14	19	spi-miR319-3p_stu	TTGGACTGAAGGGTTTCCTTC	21	chr3	+	61794559	61794736	Diff	101	45.5	-76.5	0.9	116	108	9	154.209	89.9953	8.08116	middle
15	20	spi-miR319b_stu	ATTGGACTGAAGGGAGCTCC	20	chr3	-	62165535	62165708	Diff	172	46	-85	1.1	2	3	1	2.65877	2.49987	0.897907	low
16	21	spi-miR384-5p_stu	TTGGCATTCTGTCCACCTCC	20	chr1	+	84522987	84523046	Yes	58	50	-18.6	0.6	583	924	608	775.032	769.96	545.927	middle
17	22	spi-miR393-5p_stu	TCCAAAGGGATCGCATTGATC	21	chr3	+	7461884	7461960	Diff	75	42.9	-39.2	1.2	13	40	17	17.282	33.3316	15.2644	middle
17	23	spi-miR393-3p_stu	ATCATGCGATCTCTTCGGAAT	21	chr3	+	7461884	7461960	Yes	75	42.9	-39.2	1.2	0	1	5	0	0.83329	4.48954	low
18	24	spi-miR395a_stu	CTGAAGTGTTTGGGGGAACTC	21	chr5	+	1708893	1708961	Yes	67	46.4	-29.7	0.9	1.83333	3.83333	0	2.43721	3.19428	0	low
19	25	spi-miR395a_stu	CTGAAGTGTTTGGGGGAACTC	21	chr2	-	27501969	27502037	Yes	67	46.4	-32.4	1	1.83333	3.83333	0	2.43721	3.19428	0	low
20	26	spi-miR395a_stu	CTGAAGTGTTTGGGGGAACTC	21	chr5	+	1713532	1713600	Yes	67	42	-24.2	0.8	1.83333	3.83333	0	2.43721	3.19428	0	low
21	27	spi-miR398a-5p_stu	GGGTTGATTTGAGAACATATG	21	chr11	-	47382919	47383009	Yes	89	35.2	-33.5	1	34	80	32	45.1991	66.6632	28.733	middle
21	28	spi-miR398a-3p_stu	TATGTTCTCAGGTCGCCCCTG	21	chr11	-	47382919	47383009	Yes	89	35.2	-33.5	1	1249	1691	1742	1660.4	1409.09	1564.15	high
22	29	spi-miR399a-5p_stu	GGGCTACTCTCTATTGGCATG	21	chr3	-	8197023	8197103	Yes	76	46.9	-38.6	1	1.5	1	0.75	1.99408	0.83329	0.67343	low
22	30	spi-miR399j-3p_stu	CGCCAAAGGAGAGCTGCCCTG	21	chr3	-	8197023	8197103	Yes	76	46.9	-38.6	1	5	4.41667	3.5	6.64693	3.68037	3.14267	low
23	31	spi-miR399b-p5_nta	GGGCTACTCTCTATTGGCATG	21	chr3	-	8244877	8244989	New	108	44.2	-47	0.9	1.5	1	0.75	1.99408	0.83329	0.67343	low
23	32	spi-miR399a_nta	CGCCAAAGGAGAGCTGCCCTG	21	chr3	-	8244877	8244989	Yes	108	44.2	-47	0.9	5	4.41667	3.5	6.64693	3.68037	3.14267	low
24	33	spi-miR399a-5p_stu	GGGCTACTCTCTATTGGCATG	21	chr3	+	8207322	8207385	Yes	62	45.3	-30.5	1.1	1.5	1	0.75	1.99408	0.83329	0.67343	low
24	34	spi-miR399a-3p_stu	TGCCAAAGGAGAGCTGCCCTG	21	chr3	+	8207322	8207385	Yes	62	45.3	-30.5	1.1	2	1.91667	0	2.65877	1.59714	0	low
25	35	spi-miR399a-5p_stu	GGGCTACTCTCTATTGGCATG	21	chr3	+	8202447	8202510	Yes	62	50	-35.2	1.1	1.5	1	0.75	1.99408	0.83329	0.67343	low
25	36	spi-miR399a-3p_stu	TGCCAAAGGAGAGCTGCCCTG	21	chr3	+	8202447	8202510	Yes	62	50	-35.2	1.1	2	1.91667	0	2.65877	1.59714	0	low
26	37	spi-miR408a-5p_stu	AGGGACGAGGCAGCGCATGAGA	22	chr1	-	82792801	82792871	Diff	69	49.3	-37.1	1.1	0	2	5	0	1.66658	4.48954	low
26	38	spi-miR408a-3p_stu	TGCACAGCCTCTTCCCTGG	19	chr1	-	82792801	82792871	Diff	69	49.3	-37.1	1.1	4	2	4	5.31754	1.66658	3.59163	low
27	39	spi-miR477b-5p_stu	ACTCTCCCTCAAAGGCTTCTG	21	chr1	+	78639099	78639169	Yes	69	45.1	-30.9	1	1	6	4	1.32939	4.99974	3.59163	low
27	40	spi-miR477b-3p_stu	AGAGGTCTTTCGAGTGAGAGTG	22	chr1	+	78639099	78639169	Diff	69	45.1	-30.9	1	5	4	2	6.64693	3.33316	1.79581	low
28	41	spi-miR479-p3_stu	AGATAAGAGATGAGCCGAACCAAT	24	chr3	+	46143120	46143190	New	69	40.8	-37.4	1.3	5	10	11	6.64693	8.3329	9.87698	low
29	42	spi-miR530_stu	TGCATTTGCACCTGCACCTTA	21	chr9	+	1677563	1677642	Diff	79	45	-42.4	1.2	50	101	29	66.4693	84.1623	26.0393	middle
30	43	spi-miR827-5p_stu	TTTGTTGATGGTCATCTATTCT	22	chr12	+	63794586	63794672	Diff	85	31	-29.7	1.1	3	3	4	3.98816	2.49987	3.59163	low
30	44	spi-miR827-3p_stu	TTAGATGAACATCAACAAACA	21	chr12	+	63794586	63794672	Yes	85	31	-29.7	1.1	6	6	15	7.97631	4.99974	13.4686	middle
31	45	spi-miR1886a-p5_stu	AATGAAATCAGCGTTTGGACATGC	24	chr9	+	57362344	57362413	New	68	38.6	-31.4	1.2	22	22	46	29.2465	18.3324	41.3037	middle
31	46	spi-miR1886a-p3_stu	GTTTGGACATGTGATTTTACGCT	23	chr9	+	57362344	57362413	New	68	38.6	-31.4	1.2	0	6	0	0	4.99974	0	low
32	47	spi-miR1886i-p3_stu	GAATATGCGATTTTACGTTGATT	23	chr1	+	88827094	88827146	New	29	30.2	-10.7	0.7	0	0	5	0	0	4.48954	low
33	48	spi-miR3627-5p_stu	TCGCAGGAGAGATGGCACTTG	21	chr2	+	44533204	44533286	Diff	81	43.4	-27.9	0.8	0	1	0	0	0.83329	0	low
34	49	spi-miR5303b-p3_stu	ACTACTTTTGGAGAATTCGACACG	24	chr6	-	32251810	32251863	New	47	48.1	-25.2	1	1	11	3	1.32939	9.16619	2.69372	low
35	50	spi-miR6025_stu	TACCAATAATTGAGATAACATC	22	chr4	-	421926	422077	Diff	126	28.3	-49.5	1.2	10	38	39	13.2939	31.665	35.0184	middle
35	51	spi-miR6025-p3_stu	TTATTGAACCTTGATGTTATC	21	chr4	-	421926	422077	New	126	28.3	-49.5	1.2	33	88	42	43.8697	73.3295	37.7121	middle
36	52	spi-miR7982a-p5_stu	AAAAGGTGAGATTCTGAGATGGGT	24	chr1	-	82755701	82755788	New	86	26.1	-21	0.9	13	17	16	17.282	14.1659	14.3665	middle
36	53	spi-miR7982a-p3_stu	TGGTAAATTGGATGATAATAAT	22	chr1	-	82755701	82755788	New	86	26.1	-21	0.9	1	8	11	1.32939	6.66632	9.87698	low
37	54	spi-miR7983-p5_stu	AGCGACATTGGTTCTAATGACACT	24	chr12	-	44298579	44298638	New	58	33.3	-26.9	1.3	95	151	220	126.292	125.827	197.54	middle
37	55	spi-miR7983-p3_stu	ACTTAACTAATGCCGGTAAAGACT	24	chr12	-	44298579	44298638	New	58	33.3	-26.9	1.3	89	160	175	118.315	133.326	157.134	middle
38	56	spi-miR7984a-p5_stu	GTGAACATCATAAATATTGCATC	23	chr12	+	63797787	63797977	New	185	28.8	-78.5	1.4	10.5	29.5	33	13.9585	24.5821	29.6309	middle
38	57	spi-miR7984b-p3_stu	ATATATACCTTTAAAATACACTAT	24	chr12	+	63797787	63797977	New	185	28.8	-78.5	1.4	9	22.5	23	11.9645	18.749	20.6519	middle
39	58	spi-miR7984c-p5_stu	AGTGTATTTTAAAGGTATATA	21	chr11	-	7296371	7296572	New	107	29.7	-85.9	1.4	7.5	25.5	12	9.97039	21.2489	10.7749	middle
39	59	spi-miR7984c-p3_stu	ATTATAAATAGTAATGTGTCCACG	24	chr11	-	7296371	7296572	New	107	29.7	-85.9	1.4	0	3.5	3	0	2.91652	2.69372	low
40	60	spi-miR7985-p5_stu	TGCCTTCTGGATCGAGCTCGTCGC	24	chr11	+	3382607	3382658	New	33	57.7	-17.5	0.6	8	9	19	10.6351	7.49961	17.0602	middle
41	61	spi-miR7987_stu	ACACTAGTTGATCATATTGATGAC	24	chr4	+	38427163	38427219	Diff	57	31.6	-13.1	0.7	0	4	0	0	3.33316	0	low
42	62	spi-miR8001b-p5_stu	ATGAAAATTTGCAGGAAAATAAGT	24	chr4	+	52913057	52913115	New	52	25.4	-28	1.9	1	1	3	1.32939	0.83329	2.69372	low
43	63	spi-miR8001a_stu	TCCTGGGGATTAGTATGAAAATTC	24	chr8	-	1392533	1392603	Yes	65	35.2	-36	1.4	2	5	0	2.65877	4.16645	0	low
43	64	spi-miR8001a-p3_stu	TTTCCTGCAAATTTTCATACTAAT	24	chr8	-	1392533	1392603	New	65	35.2	-36	1.4	0	4	0	0	3.33316	0	low
44	65	spi-miR8014-5p_stu	ATTGTTTCATAATGTATTGTATTT	24	chr2	+	29644309	29644381	Diff	16	24.7	-7.9	0.4	1	2	0	1.32939	1.66658	0	low
44	66	spi-miR8014-3p_stu	ATGAATACATTGTTTGGATA	20	chr2	+	29644309	29644381	Diff	16	24.7	-7.9	0.4	1	2	0	1.32939	1.66658	0	low
45	67	spi-miR8021-p5_stu	GCTCAAACTCGAGATCTCTGGTT	23	chr1	+	7560728	7560947	New	215	31.4	-58.4	0.8	12	6	43	15.9526	4.99974	38.61	middle
46	68	spi-miR8022-p3_stu	ATTATAAAATTAGTGGGATAGTTT	24	chr11	+	13615417	13615493	New	73	20.8	-5.9	0.4	0	1	0	0	0.83329	0	low
47	69	spi-miR8026-p3_stu	AGGGAGGACCAATTTATAGAGGT	23	chr8	-	31341548	31341623	New	43	40.8	-13.7	0.4	1	0	5	1.32939	0	4.48954	low
48	70	spi-miR8030-p5_stu	TTGGTTTGGTCTCGGGTTGATTT	23	chr7	-	56700880	56700933	New	49	37	-16.7	0.8	2	4	8	2.65877	3.33316	7.18326	low
49	71	spi-miR8051-p5_stu	GTATGGTAGAAAGATTCATCT	21	chr3	-	23171894	23171937	New	42	27.3	-16.5	1.4	1	8	0	1.32939	6.66632	0	low
1	1	spi-miR156a-p5_ath	ACTGACAGAAGAGAGTGAGC	20	chr12	-	3275428	3275557	New	124	31.5	-46.7	1.1	3	2.5	1.5	3.98816	2.08323	1.34686	low
1	2	spi-miR156f-3p_stu	CTCACTTCTCTTTCTGTCAATC	22	chr12	-	3275428	3275557	Yes	124	31.5	-46.7	1.1	2	4.5	7	2.65877	3.74981	6.28535	low
2	3	spi-miR156f-5p_stu	CTGACAGAAGAGAGTGAGCA	20	chr7	+	324072	324190	Yes	113	36.1	-53.9	1.3	17	61.5	28	22.5995	51.2474	25.1414	middle
2	4	spi-miR156f-p3_stu	TTGCGTGTGCTCACTTCTCTTT	22	chr7	+	324072	324190	New	113	36.1	-53.9	1.3	1	4.5	0	1.32939	3.74981	0	low
3	5	spi-miR156f-5p_stu	TGACAGAAGAGAGTGAGCACT	21	chr8	-	49122939	49123050	Diff	106	45.5	-55.7	1.1	2	4.5	1.5	2.65877	3.74981	1.34686	low
4	6	spi-miR156a-5p_ath	TGACAGAAGAGAGTGAGCACT	21	chr8	-	49143849	49143959	Diff	105	42.3	-51.8	1.1	2	4.5	1.5	2.65877	3.74981	1.34686	low
5	7	spi-miR157d_ath	TTGACAGAAGATAGAGAGCACCT	23	chr3	+	61720020	61720179	Diff	154	33.1	-42.9	0.8	9.5	5	6	12.6292	4.16645	5.38744	middle
5	8	spi-miR157d-3p_aly	GCTCTCTATGCTTCCGTCATC	21	chr3	+	61720020	61720179	Diff	154	33.1	-42.9	0.8	14	16.5	15.5	18.6114	13.7493	13.9176	middle
6	9	spi-miR156a_stu	TTGACAGAAGATAGAGGGCAC	21	chr6	-	39241576	39241713	Diff	132	37	-55.9	1.1	4.5	1	1	5.98223	0.83329	0.897907	low
6	8	spi-miR157d-3p_aly	GCTCTCTATGCTTCCGTCATC	21	chr6	-	39241576	39241713	Diff	132	37	-55.9	1.1	14	16.5	15.5	18.6114	13.7493	13.9176	middle
7	10	spi-miR162a-3p_ath	TCGATAAACCTCTGCATCCAGT	22	chr3	+	58491538	58491630	Diff	87	48.4	-42.5	0.9	10.5	32	22	13.9585	26.6653	19.754	middle
8	10	spi-miR162a-3p_ath	TCGATAAACCTCTGCATCCAGT	22	chr6	+	39463098	39463232	Diff	131	44.4	-50.6	0.8	10.5	32	22	13.9585	26.6653	19.754	middle
9	11	spi-miR166g-p5_nta	AGAATGTTGTCTGGTTCGTGA	21	chr3	-	292946	293025	New	74	41.2	-29.2	0.9	1	3	3	1.32939	2.49987	2.69372	low
10	12	spi-miR167a_gma	TGAAGCTGCCAGCATGATCTT	21	chr9	+	59584642	59584814	Diff	167	42.8	-66.4	0.9	16.5	39	23.5	21.9349	32.4983	21.1008	middle
11	13	spi-miR169d-3p_stu	AGCAGGTCATCTTTAGCTAGCT	22	chr7	+	2174689	2174866	Diff	172	41	-67.9	0.9	12.5	29.5	5	16.6173	24.5821	4.48954	middle
12	14	spi-miR169d-3p_stu	GCAGGTCATCTTTAGCTAACT	21	chr7	+	2181124	2181311	Yes	182	42	-74.1	0.9	6.5	10.5	0	8.641	8.74955	0	low
13	15	spi-miR171a-5p_stu	TATTGGCCTGGTTCACTCAGAT	22	chr2	-	27921782	27921877	Diff	90	33.3	-27.2	0.8	0	0.5	0	0	0.416645	0	low
13	16	spi-miR171c-3p_stu	TGATTGAGCCGTGTCAATATC	21	chr2	-	27921782	27921877	Yes	90	33.3	-27.2	0.8	3.5	9.5	5	4.65285	7.91626	4.48954	low
14	15	spi-miR171a-5p_stu	TATTGGCCTGGTTCACTCAGAT	22	chr2	-	41330558	41330685	Diff	122	35.2	-41.2	0.9	0	0.5	0	0	0.416645	0	low
14	16	spi-miR171c-3p_stu	TGATTGAGCCGTGTCAATATC	21	chr2	-	41330558	41330685	Yes	122	35.2	-41.2	0.9	3.5	9.5	5	4.65285	7.91626	4.48954	low
15	17	spi-miR172b-5p_aly	TGCAGCATCATCAAGATTCACA	22	chr11	+	2634503	2634658	Diff	150	28.8	-49.1	1.1	0.5	4.5	0	0.664693	3.74981	0	low
15	18	spi-miR172a_ath	GAATCTTGATGATGCTGCATA	21	chr11	+	2634503	2634658	Diff	150	28.8	-49.1	1.1	2	0	0	2.65877	0	0	low
16	19	spi-miR172d-5p_stu	GGAGCATCATCAAGATTCACA	21	chr5	+	62347692	62347800	Yes	103	42.2	-39.3	0.9	0.5	5	0	0.664693	4.16645	0	low
16	20	spi-miR172d-3p_stu	GGAATCTTGATGATGCTGCAG	21	chr5	+	62347692	62347800	Yes	103	42.2	-39.3	0.9	25	45	2	33.2346	37.4981	1.79581	middle
17	19	spi-miR172d-5p_stu	GGAGCATCATCAAGATTCACA	21	chr10	-	63061224	63061332	Yes	107	30.3	-34.1	1	0.5	5	0	0.664693	4.16645	0	low
18	21	spi-miR172k_gma	TGAATCTTGATGATGCTGCAT	21	chr10	+	63061173	63061283	Yes	105	30.6	-37.6	1.1	3.5	12.5	3.5	4.65285	10.4161	3.14267	middle
19	21	spi-miR172k_gma	TGAATCTTGATGATGCTGCAT	21	chr11	-	2634408	2634551	Yes	138	27.8	-47	1.2	3.5	12.5	3.5	4.65285	10.4161	3.14267	middle
20	22	spi-miR398b_osa	TATGTTCTCAGGTCGCCCCTGT	22	chr11	-	47382827	47382956	Diff	124	32.3	-42	1	4	8	4	5.31754	6.66632	3.59163	low
21	23	spi-miR398b-3p_stu	TGTGTTCTCAGGTTACCCCTG	21	chr12	+	65125263	65125390	Diff	124	36.7	-56.7	1.2	161	189	119	214.031	157.492	106.851	middle
22	24	spi-miR398b-3p_stu	TGTGTTCTCAGGTCACCCCTT	21	chr5	+	5804924	5805049	Diff	120	44.4	-58.9	1.1	5	17	4	6.64693	14.1659	3.59163	middle
23	25	spi-miR399a_osa	TGCCAAAGGAGAATTGCCCTG	21	chr3	+	740606	740751	Yes	140	31.5	-54.3	1.2	1.5	1	8	1.99408	0.83329	7.18326	low
24	25	spi-miR399a_osa	TGCCAAAGGAGAATTGCCCTG	21	chr3	-	740524	740663	Yes	134	32.9	-55.1	1.2	1.5	1	8	1.99408	0.83329	7.18326	low
25	26	spi-miR408b-5p_stu	ACGGGGACGAGCCAGAGCATG	21	chr1	-	82801251	82801356	Diff	100	51.9	-43.3	0.8	33	44	27	43.8697	36.6648	24.2435	middle
25	27	spi-miR408b-3p_stu	TGCACTGCCTCTTCCCTGGCT	21	chr1	-	82801251	82801356	Yes	100	51.9	-43.3	0.8	962	758	439	1278.87	631.634	394.181	high
26	28	spi-miR482_vvi	TCTTTCCTACTCCTCCCATTCC	22	chr4	+	55142224	55142381	Yes	152	40.5	-70.8	1.1	4	7	5	5.31754	5.83303	4.48954	low
27	29	spi-miR828a_gma	TCTTGCTCAAATGAGTATTCCA	22	chr10	-	3437972	3438074	Yes	99	36.9	-46.8	1.2	6	5	11	7.97631	4.16645	9.87698	low
28	30	spi-miR1446_nta	TGAACTCTCTCCCTCAATGGCT	22	chr3	-	61088289	61088401	Yes	107	36.3	-45.8	1.1	0	4	14	0	3.33316	12.5707	middle
29	31	spi-miR1919-5p_stu	TGTCGCAGATGACTTTCGCCCT	22	chr12	-	6988905	6989084	Diff	174	43.3	-77.3	1	14.5	13	14	19.2761	10.8328	12.5707	middle
30	31	spi-miR1919-5p_stu	TGTCGCAGATGACTTTCGCCCT	22	chr8	+	53776365	53776541	Diff	171	44.1	-83.2	1.1	14.5	13	14	19.2761	10.8328	12.5707	middle
31	32	spi-miR7984d-p3_stu	CATATATACCTTTAAAATACACA	23	chr9	-	65450880	65451057	New	172	28.1	-73.5	1.5	0	1	9	0	0.83329	8.08116	low
1	1	spi-miR159-p3_nta	GAGCTCCTTGAAGTCCAACAG	21	chr3	+	61786028	61786089	New	56	35.5	-13.7	0.6	10	12	6	13.2939	9.99948	5.38744	middle
2	2	spi-miR160h_ptc	TGCCTGGCTCCCTGTATGCCT	21	chr11	+	51189464	51189491	Diff	22	60.7	-7.4	0.4	5	6	2.5	6.64693	4.99974	2.24477	low
3	2	spi-miR160h_ptc	TGCCTGGCTCCCTGTATGCCT	21	chr6	-	43022360	43022463	Diff	92	49	-32.6	0.6	5	6	2.5	6.64693	4.99974	2.24477	low
4	3	spi-miR164c-5p_ath	TGGAGAAGCAGGGTACGTGCT	21	chr10	+	58520725	58520837	Diff	107	38.1	-26.5	0.6	22	36	28	29.2465	29.9984	25.1414	middle
5	4	spi-miR166a-5p_gma	GGAATGTTGTTTGGCTCGAAG	21	chr8	+	2978417	2978521	Diff	101	44.8	-40.9	0.9	28	75	11.5	37.2228	62.4968	10.3259	middle
5	5	spi-miR166a-p3_ath	TCTTCGGACCAGGCTTCATTC	21	chr8	+	2978417	2978521	New	101	44.8	-40.9	0.9	1	9	8.5	1.32939	7.49961	7.63221	low
6	6	spi-miR166g-3p_osa	TCGGACCAGGCTTCATTCCTT	21	chr1	-	84381788	84381930	Diff	135	35.7	-45.7	0.9	36	28	37	47.8579	23.3321	33.2226	middle
7	6	spi-miR166g-3p_osa	TCGGACCAGGCTTCATTCCTT	21	chr10	+	61922610	61922646	Diff	31	48.6	-7.6	0.4	36	28	37	47.8579	23.3321	33.2226	middle
8	7	spi-miR166a-p5_ath	TCTTCGGACCAGGCTTCATTC	21	chr10	+	3321905	3321929	New	12	60	-2.2	0.1	1	9	8.5	1.32939	7.49961	7.63221	low
9	8	spi-miR166g-5p_aly	GGAATGTTGTTTGGCTCGAAG	21	chr3	-	46023670	46023800	Diff	117	34.4	-39.5	0.9	28	75	11.5	37.2228	62.4968	10.3259	middle
10	9	spi-miR167e-p3_mes	GATCATGTGGTTGCTTCACCTT	22	chr9	+	63883395	63883509	New	109	37.4	-41.5	1	4	0	1	5.31754	0	0.897907	low
11	10	spi-miR168a-5p_ath	TCGCTTGGTGCAGATCGGGAC	21	chr12	+	63569025	63569161	Diff	134	52.6	-55.4	0.8	16.5	9.5	13	21.9349	7.91626	11.6728	middle
11	11	spi-miR168a-3p_ath	CCCGCCTTGCATCAACTGAATT	22	chr12	+	63569025	63569161	Diff	134	52.6	-55.4	0.8	1	4	11	1.32939	3.33316	9.87698	low
12	10	spi-miR168a-5p_ath	TCGCTTGGTGCAGATCGGGAC	21	chr8	+	558760	558900	Diff	137	54.6	-56.8	0.7	16.5	9.5	13	21.9349	7.91626	11.6728	middle
13	12	spi-miR169a-3p_ath	GGCAAGTGGTCCTTGGCTACA	21	chr1	-	41798511	41798551	Diff	35	48.8	-7.1	0.4	0	1	0	0	0.83329	0	low
13	13	spi-miR169b-p3_bna	TCCTTGGCTACATCTTTCTTT	21	chr1	-	41798511	41798551	New	35	48.8	-7.1	0.4	6	19	11	7.97631	15.8325	9.87698	middle
14	14	spi-miR169h_ath	GATAGCCAAGGATGACTTGCCT	22	chr3	+	9591868	9592032	Diff	159	40.6	-65	1	6	2.5	2	7.97631	2.08323	1.79581	low
14	15	spi-miR169h-3p_aly	GGCAGTCTCCTTGGCTACTCT	21	chr3	+	9591868	9592032	Diff	159	40.6	-65	1	3	0	0	3.98816	0	0	low
15	16	spi-miR169f-p5_nta	AGAGTGGATTGCAGCCAGGGA	21	chr7	-	4134715	4134868	New	148	40.9	-68.7	1.1	25	135	50	33.2346	112.494	44.8954	middle
15	17	spi-miR169a-3p_ath	TCGGCAAGTTGTCCCTGGCTAC	22	chr7	-	4134715	4134868	Diff	148	40.9	-68.7	1.1	7	14	14	9.3057	11.6661	12.5707	middle
16	18	spi-miR169h_osa	GATAGCCAAGGATGACTTGCCT	22	chr3	+	53545777	53545934	Diff	155	31	-47.1	1	6	2.5	2	7.97631	2.08323	1.79581	low
17	19	spi-miR171a-3p_ath	TGATTGAGCCGCGCCAATATC	21	chr1	+	76418183	76418218	Yes	26	58.3	-8.3	0.4	8	12.5	11.5	10.6351	10.4161	10.3259	middle
18	19	spi-miR171a-3p_ath	TGATTGAGCCGCGCCAATATC	21	chr8	+	59684133	59684296	Yes	158	48.8	-49.9	0.6	8	12.5	11.5	10.6351	10.4161	10.3259	middle
19	20	spi-miR319c_ath	CTTGGACTGAAGGGAGCTCCTTC	23	chr12	-	47456664	47456793	Diff	120	26.2	-21	0.6	7.5	6.5	0	9.97039	5.41639	0	low
20	20	spi-miR319c_ath	CTTGGACTGAAGGGAGCTCCTTC	23	chr8	-	61949518	61949555	Diff	31	55.3	-13.6	0.6	7.5	6.5	0	9.97039	5.41639	0	low
21	21	spi-miR319a-3p_mtr	TTTGCTTGGACTGAAGGGAGCTCC	24	chr3	+	49898600	49898640	Diff	31	51.2	-12.3	0.6	9	2	0	11.9645	1.66658	0	middle
22	22	spi-miR319a-3p_aly	TTGGACTGAAGGGAGCTCCCC	21	chr5	-	2723774	2723798	Diff	12	52	-5.7	0.4	2.5	2.5	0	3.32346	2.08323	0	low
23	23	spi-miR390a-p5_hex	TAAGAAGAATAAGCTCAGGAT	21	chr7	+	57128848	57128902	New	49	41.8	-8.2	0.4	212	407	163	281.83	339.149	146.359	middle
23	24	spi-miR390a_rco	AATAAGCTCAGGAGGGATAACGCC	24	chr7	+	57128848	57128902	Diff	49	41.8	-8.2	0.4	2	0	0	2.65877	0	0	low
24	25	spi-miR393a-3p_ptc	ATCATGCTATCCCTTTGGACT	21	chr5	-	62171440	62171479	Diff	22	45	-6.8	0.4	26	38	24	34.564	31.665	21.5498	middle
25	26	spi-miR396b-p5_osa	CAGCTTTCTTGAACTGCATCT	21	chr0	+	12537500	12537637	New	132	31.9	-42.5	1	0	2	1	0	1.66658	0.897907	low
26	27	spi-miR396c-p3_nta	TTCAAGAAAGTTGTGGGAAA	20	chr12	+	2899233	2899353	New	115	28.9	-22.6	0.6	172	335	293	228.654	279.152	263.087	middle
27	28	spi-miR403-3p_ath	TTAGATTCACGCACAAACTCG	21	chr2	-	33788661	33788718	Yes	49	43.1	-12	0.5	5	2	23	6.64693	1.66658	20.6519	middle
28	29	spi-miR408a-3p_stu	TGCACAGCCTCTTCCCTGGCTT	22	chr1	-	82792738	82792826	Diff	85	47.2	-43.4	1	6	10	7	7.97631	8.3329	6.28535	low
29	30	spi-miR530-5p_osa	TGCATTTGCACCTGCACCTCC	21	chr11	-	50724815	50724917	Diff	16	30.1	-10.3	0.3	7	19	4	9.3057	15.8325	3.59163	middle
30	31	spi-miR858_ppe	CTCATTGTCTGTTCGACCT	19	chr1	-	71257461	71257565	Diff	99	31.4	-14.1	0.4	5.5	6	3.5	7.31162	4.99974	3.14267	low
31	32	spi-miR858b_ath	CTCATTGTCTGTTCGACCTTG	21	chr5	-	2564270	2564308	Diff	33	35.9	-6.9	0.5	80.5	135	220.5	107.016	112.494	197.989	middle
32	33	spi-miR3630-p5_vvi	TTGGGAATCTCTCTGATGCAC	21	chr3	-	59532333	59532363	New	25	51.6	-7.6	0.5	9	4	5	11.9645	3.33316	4.48954	middle
32	34	spi-miR3630-3p_vvi	GGGAATCTCTCTGATGCAC	19	chr3	-	59532333	59532363	Diff	25	51.6	-7.6	0.5	2	2	2	2.65877	1.66658	1.79581	low
33	35	spi-miR3630-p5_han	ATGGGAATCTCTCTGATGCT	20	chr6	-	39820807	39820871	New	59	38.5	-13.8	0.6	0	0	0.5	0	0	0.448954	low
33	36	spi-miR3630-3p_han	ATGGGAATCTCTCTGATGCTT	21	chr6	-	39820807	39820871	Diff	59	38.5	-13.8	0.6	2	1	4	2.65877	0.83329	3.59163	low
34	36	spi-miR3630-3p_han	ATGGGAATCTCTCTGATGCTT	21	chr6	-	39820388	39820474	Diff	81	42.5	-16.2	0.4	2	1	4	2.65877	0.83329	3.59163	low
35	37	spi-miR4379-p5_gma	AACTCAACCCCAAAAGCTAACTCA	24	chr1	+	33901503	33901646	New	1	48.6	-43.9	0.6	3.5	2.5	6.5	4.65285	2.08323	5.8364	low
36	38	spi-miR4379-p5_gma	AGGTCTAACTCAACCCCAAAAGCT	24	chr1	-	82367169	82367289	New	115	42.1	-24.9	0.5	0.5	1.5	4	0.664693	1.24994	3.59163	low
37	38	spi-miR4379-p5_gma	AGGTCTAACTCAACCCCAAAAGCT	24	chr11	-	37810643	37810713	New	65	42.3	-13.8	0.5	0.5	1.5	4	0.664693	1.24994	3.59163	low
38	39	spi-miR4379-p3_gma	AACTCAACCCCAAAAGCTAACTCA	24	chr12	+	64910182	64910292	New	105	46.8	-24.2	0.5	3.5	2.5	6.5	4.65285	2.08323	5.8364	low
39	40	spi-miR5072_osa	GTTCCCCAGCGGAGTCGCCA	20	chr1	+	69299491	69299538	Diff	36	39.6	-5.1	0.3	5	9	3.5	6.64693	7.49961	3.14267	low
40	40	spi-miR5072_osa	GTTCCCCAGCGGAGTCGCCA	20	chr9	+	8839933	8840072	Diff	131	36.4	-21.8	0.4	5	9	3.5	6.64693	7.49961	3.14267	low
41	41	spi-miR5072_osa	TTCCCCAGTGGAGTCGCCA	19	chr12	+	34317398	34317423	Diff	20	65.4	-7.1	0.4	2.5	2.5	0	3.32346	2.08323	0	low
42	41	spi-miR5072_osa	TTCCCCAGTGGAGTCGCCA	19	chr3	+	10702625	10702663	Diff	33	51.3	-6.9	0.3	2.5	2.5	0	3.32346	2.08323	0	low
43	42	spi-miR5072_osa	TTCCCCAGCAGAGTCGCCA	19	chr6	+	9544860	9544889	Diff	21	46.7	-5.6	0.4	3.5	5	5	4.65285	4.16645	4.48954	low
44	42	spi-miR5072_osa	TTCCCCAGCAGAGTCGCCA	19	chr9	+	67052557	67052586	Diff	21	46.7	-5.6	0.4	3.5	5	5	4.65285	4.16645	4.48954	low
45	43	spi-miR5083-p3_osa	CAATGGATCCTTCTGAGCCTA	21	chr9	-	62063381	62063488	New	102	36.1	-28.8	0.7	14	11	26	18.6114	9.16619	23.3456	middle
46	44	spi-miR5139_rgl	AAACCTGGCTCTGATACCA	19	chr12	+	56262813	56262835	Yes	14	43.5	-1.1	0.1	69	33.5	58	91.7276	27.9152	52.0786	middle
46	45	spi-miR1511-3p_ppe	ACCTGGCTCTGATACCACA	19	chr12	+	56262813	56262835	Diff	14	43.5	-1.1	0.1	0	1	0	0	0.83329	0	low
47	44	spi-miR5139_rgl	AAACCTGGCTCTGATACCA	19	chr8	+	46347606	46347633	Yes	22	42.9	-4.1	0.3	69	33.5	58	91.7276	27.9152	52.0786	middle
48	46	spi-miR5139_rgl	CGAAACCTGGCTCTGATACCA	21	chr3	-	13598420	13598492	Diff	67	43.8	-21.4	0.7	201	116.5	176	267.206	97.0783	158.032	middle
49	47	spi-miR5139_rgl	TCTAAACCTGGCTCTGATACCA	22	chr9	-	37404422	37404495	Diff	68	40.5	-12.2	0.4	3	4	5	3.98816	3.33316	4.48954	low
50	48	spi-miR5303j_stu	AATATTTTTGAAGAGTCTGAACAA	24	chr1	-	3269517	3269652	Diff	128	30.9	-13.7	0.3	1.5	3.5	3	1.99408	2.91652	2.69372	low
51	48	spi-miR5303j_stu	AATATTTTTGAAGAGTCTGAACAA	24	chr11	-	50028184	50028250	Diff	52	29.9	-12.8	0.6	1.5	3.5	3	1.99408	2.91652	2.69372	low
52	49	spi-miR5303j_stu	ATATTTTTGAAGAGTCTGAACAAC	24	chr1	-	74522095	74522222	Diff	122	37.5	-16.7	0.3	1.5	1	5	1.99408	0.83329	4.48954	low
53	50	spi-miR5303g_stu	ATATTTTTGAAGAGTCTGAGCAAC	24	chr1	-	76155098	76155215	Yes	112	39	-41.4	0.9	0.5	1.5	6	0.664693	1.24994	5.38744	low
54	50	spi-miR5303g_stu	ATATTTTTGAAGAGTCTGAGCAAC	24	chr11	-	35631896	35632002	Yes	101	39.3	-20.3	0.5	0.5	1.5	6	0.664693	1.24994	5.38744	low
55	51	spi-miR5368-p3_gma	ACAGTCTCAGGTAGACAGT	19	chr11	-	429620	429742	New	115	48	-24.4	0.4	6	6	3	7.97631	4.99974	2.69372	low
56	52	spi-miR5368-p3_gma	CTAGAATTCTAACCTTGTG	19	chr2	-	37413041	37413163	New	111	20.3	-14.1	0.6	6	6	3	7.97631	4.99974	2.69372	low
57	53	spi-miR5368-p3_gma	GGCTAGAATTCTAACCTTG	19	chr5	-	1041621	1041745	New	124	45.6	-35.9	0.6	4	3	4	5.31754	2.49987	3.59163	low
58	54	spi-miR5368-p3_gma	CTGGGATTGGCTTTGGGCC	19	chr9	-	41510222	41510370	New	143	46.3	-44.7	0.6	121	112	78	160.856	93.3285	70.0367	middle
59	55	spi-miR5538-p5_osa	ACTCAATCACTTGCTGCCGTTACT	24	chr1	+	1882407	1882482	New	51	44.7	-14.3	0.4	0.5	0	8	0.664693	0	7.18326	low
60	56	spi-miR5538-p3_osa	ACTCAATCACTTGCTGCCGTTACT	24	chr11	-	19729813	19729923	New	102	35.1	-15.7	0.4	0.5	0	8	0.664693	0	7.18326	low
61	57	spi-miR6020b_nta	AAATGTTCTTCGAGTATCTTC	21	chr11	+	4177588	4177672	Yes	77	38.8	-14.2	0.4	2.5	0	4.5	3.32346	0	4.04058	low
62	57	spi-miR6020b_nta	AAATGTTCTTCGAGTATCTTC	21	chr8	+	383421	383450	Yes	21	40	-7.8	0.7	2.5	0	4.5	3.32346	0	4.04058	low
63	58	spi-miR6021_nta	TTGGAAGAGGCTGCTATTGGA	21	chr12	-	40469917	40469960	Yes	32	47.7	-10.3	0.5	4.5	1.5	20	5.98223	1.24994	17.9581	middle
64	58	spi-miR6021_nta	TTGGAAGAGGCTGCTATTGGA	21	chr9	-	57615492	57615534	Yes	37	37.2	-8.6	0.5	4.5	1.5	20	5.98223	1.24994	17.9581	middle
65	59	spi-miR6173-p5_hbr	CTGTGCGTATCGACCCGTG	19	chr2	-	8146481	8146532	New	37	53.8	-11.9	0.4	12	10	16	15.9526	8.3329	14.3665	middle
66	60	spi-miR6300_gma	GTCGTTGTAGTATAGTGGTA	20	chr12	+	65038125	65038247	Diff	71	45.5	-28.7	0.5	3	16.5	1.5	3.98816	13.7493	1.34686	middle
66	61	spi-miR6300-p3_gma	TTGTAGTATAGTGGTAAGT	19	chr12	+	65038125	65038247	New	71	45.5	-28.7	0.5	1	5	3.5	1.32939	4.16645	3.14267	low
67	61	spi-miR6300-p3_gma	TTGTAGTATAGTGGTAAGT	19	chr2	+	43977440	43977624	New	128	42.7	-44	0.6	1	5	3.5	1.32939	4.16645	3.14267	low
68	60	spi-miR6300_gma	GTCGTTGTAGTATAGTGGTA	20	chr3	+	62289347	62289466	Diff	107	30.8	-26.3	0.7	3	16.5	1.5	3.98816	13.7493	1.34686	middle
69	62	spi-miR6300_gma	GTCGTTGTAGTATAGTGGTAA	21	chr3	+	58802522	58802596	Diff	71	61.3	-25.8	0.6	4	5.5	11.5	5.31754	4.5831	10.3259	middle
69	63	spi-miR8175_ath	CGATCCCCGGCAGCGGCGCCA	21	chr3	+	58802522	58802596	Diff	71	61.3	-25.8	0.6	23.5	24.5	15.5	31.2405	20.4156	13.9176	middle
70	63	spi-miR8175_ath	CGATCCCCGGCAGCGGCGCCA	21	chr3	-	18767563	18767695	Diff	127	29.3	-16.8	0.4	23.5	24.5	15.5	31.2405	20.4156	13.9176	middle
71	62	spi-miR6300_gma	GTCGTTGTAGTATAGTGGTAA	21	chr6	+	39373983	39374134	Diff	146	44.7	-40.7	0.6	4	5.5	11.5	5.31754	4.5831	10.3259	middle
72	64	spi-miR6300-p5_gma	CGTTGTAGTATAGTGGTAAGTATT	24	chr3	+	62513864	62513940	New	71	58.4	-25.8	0.6	5	5.5	2	6.64693	4.5831	1.79581	low
72	65	spi-miR8175-p3_ath	GGTTCGATCCCCGGCAACGGCGC	23	chr3	+	62513864	62513940	New	71	58.4	-25.8	0.6	0.5	0.5	0	0.664693	0.416645	0	low
73	66	spi-miR6300-p5_gma	ACCAAGTCGTTGTAGTATA	19	chr4	+	61868393	61868443	New	30	39.2	-7.5	0.4	1	0	0	1.32939	0	0	low
73	67	spi-miR6300_gma	GTCGTTGTAGTATAGTGGTAAG	22	chr4	+	61868393	61868443	Diff	30	39.2	-7.5	0.4	9.5	17	8.5	12.6292	14.1659	7.63221	middle
74	67	spi-miR6300_gma	GTCGTTGTAGTATAGTGGTAAG	22	chr5	+	33546037	33546101	Diff	62	52.3	-18.8	0.6	9.5	17	8.5	12.6292	14.1659	7.63221	middle
75	68	spi-miR6300-p5_gma	GTAGTATAGTGGTAAGTATT	20	chr7	+	60044542	60044619	New	76	59	-26.2	0.6	5	5.5	2	6.64693	4.5831	1.79581	low
75	69	spi-miR8175_ath	CGATCCCCGGCAACGGCGCCA	21	chr7	+	60044542	60044619	Diff	76	59	-26.2	0.6	111.5	84	47.5	148.226	69.9964	42.6506	middle
76	69	spi-miR8175_ath	CGATCCCCGGCAACGGCGCCA	21	chr3	-	31017441	31017563	Diff	117	48	-43.5	0.7	111.5	84	47.5	148.226	69.9964	42.6506	middle
77	70	spi-miR6300-p3_gma	GTATAGTGGTAAGTATTCCCGCC	23	chr12	+	39454351	39454484	New	128	39.6	-32	0.6	1	5	3.5	1.32939	4.16645	3.14267	low
78	71	spi-miR6300_gma	GTCGTTGTAGTATAGTGGTAAGT	23	chr2	+	31305371	31305455	Diff	79	60	-27.5	0.5	21	48	33.5	27.9171	39.9979	30.0799	middle
79	71	spi-miR6300_gma	GTCGTTGTAGTATAGTGGTAAGT	23	chr4	+	50899985	50900168	Diff	179	36.4	-49.8	0.7	21	48	33.5	27.9171	39.9979	30.0799	middle
80	72	spi-miR6300_gma	GTCGTTGTAGTATAGTGGT	19	chr3	+	45215707	45215794	Diff	72	34.1	-10.2	0.3	8	13	8	10.6351	10.8328	7.18326	middle
81	72	spi-miR6300_gma	GTCGTTGTAGTATAGTGGT	19	chr6	+	22395462	22395626	Diff	44	39.4	-31.2	0.5	8	13	8	10.6351	10.8328	7.18326	middle
82	73	spi-miR6300-p3_gma	CGTTGTAGTATAGTGGTAAGTATT	24	chr5	+	62200925	62201074	New	142	27.3	-28.6	0.7	5	5.5	2	6.64693	4.5831	1.79581	low
83	74	spi-miR6300-p5_gma	TAGTATAGTGGTAAGTATT	19	chr6	+	38417206	38417350	New	140	42.1	-28.8	0.5	5	5.5	2	6.64693	4.5831	1.79581	low
84	75	spi-miR6300_gma	TTCGTTGTAGTATAGTGGTAAG	22	chr7	-	51468067	51468147	Diff	68	27.2	-12.3	0.6	0	3	8	0	2.49987	7.18326	low
85	76	spi-miR6454-p3_ptc	GTAACGTGGGCTTGTAACCTGAGT	24	chr6	-	685114	685242	New	123	40.3	-39.4	0.8	6	5	2.5	7.97631	4.16645	2.24477	low
86	76	spi-miR6454-p3_ptc	GTAACGTGGGCTTGTAACCTGAGT	24	chr6	-	689531	689565	New	22	51.4	-9.8	0.5	6	5	2.5	7.97631	4.16645	2.24477	low
87	77	spi-miR6478_ptc	CCGACCTTAGCTCAGTTGGTAGA	23	chr1	+	72405841	72405931	Diff	85	50.5	-30.8	0.7	72.5	80.5	119.5	96.3804	67.0799	107.3	middle
88	77	spi-miR6478_ptc	CCGACCTTAGCTCAGTTGGTAGA	23	chr6	+	42762170	42762269	Diff	94	50	-32.2	0.6	72.5	80.5	119.5	96.3804	67.0799	107.3	middle
89	78	spi-miR6478_ptc	CCGACCTTAGCTCAGTTGGT	20	chr1	+	77959964	77960054	Diff	85	50.5	-28.3	0.6	29	35.5	35	38.5522	29.5818	31.4267	middle
90	79	spi-miR6478_ptc	CCGACCTTAGCTCAGTTGGTAGAG	24	chr10	+	2684756	2684842	Diff	83	54	-30.6	0.7	61.5	66	114.5	81.7572	54.9972	102.81	middle
91	79	spi-miR6478_ptc	CCGACCTTAGCTCAGTTGGTAGAG	24	chr5	+	58949910	58950002	Diff	87	49.5	-32.9	0.7	61.5	66	114.5	81.7572	54.9972	102.81	middle
92	80	spi-miR6478_ptc	CCGACCATAGCTCAGTTGGT	20	chr11	-	3152456	3152553	Diff	92	52	-34.5	0.7	3.5	1	8	4.65285	0.83329	7.18326	low
93	81	spi-miR6478_ptc	CCTACCTTAGCTCAGTTGGT	20	chr11	-	3153715	3153747	Diff	26	57.6	-10.3	0.5	4	6	0	5.31754	4.99974	0	low
94	82	spi-miR6478_ptc	CCTACCTTAGCTCAGTTGG	19	chr11	-	3154553	3154672	Diff	114	46.7	-40.5	0.7	0.5	4	6	0.664693	3.33316	5.38744	low
95	82	spi-miR6478_ptc	CCTACCTTAGCTCAGTTGG	19	chr11	-	3155462	3155488	Diff	21	48.1	-5.5	0.4	0.5	4	6	0.664693	3.33316	5.38744	low
96	83	spi-miR6478_ptc	CCGACCATAGCTCAGTTGG	19	chr4	-	57869505	57869583	Diff	73	49.4	-26.4	0.7	9.5	3	4.5	12.6292	2.49987	4.04058	middle
97	83	spi-miR6478_ptc	CCGACCATAGCTCAGTTGG	19	chr7	-	60049773	60049870	Diff	92	52	-32.2	0.6	9.5	3	4.5	12.6292	2.49987	4.04058	middle
98	84	spi-miR6478_ptc	CGACCTTAGCTCAGTTGGTAGAG	23	chr6	+	41267786	41267880	Diff	89	51.6	-35.5	0.7	2.5	2.5	1.5	3.32346	2.08323	1.34686	low
99	85	spi-miR6478_ptc	CCGACCTTAGCTCAGTTGG	19	chr9	+	1793576	1793670	Diff	89	49.5	-32.5	0.7	113.5	130	114.5	150.885	108.328	102.81	middle
100	86	spi-miR6485-p5_hbr	AGTGATTCGGCAGATTTGGATTC	23	chr1	-	1882053	1882118	New	56	36.4	-8.3	0.3	0	1	9	0	0.83329	8.08116	low
101	87	spi-miR7718-p5_bdi	AGGACAACAAGAAACTTCTT	20	chr11	+	46993859	46993891	New	27	36.4	-4.2	0.3	2	2	5	2.65877	1.66658	4.48954	low
102	88	spi-miR7718-p5_bdi	ATCCAGGACAACAAGAAACTT	21	chr11	-	48468176	48468211	New	32	52.8	-6.3	0.3	42.5	58.5	89.5	56.4989	48.7475	80.3627	middle
103	88	spi-miR7718-p5_bdi	ATCCAGGACAACAAGAAACTT	21	chr11	-	50192231	50192265	New	27	34.3	-4.2	0.3	42.5	58.5	89.5	56.4989	48.7475	80.3627	middle
104	89	spi-miR7981-p5_stu	AGGTAATAGGACTTTAGTTTACTT	24	chr6	-	9518011	9518039	New	22	31	-2.5	0.3	0.5	0	4.5	0.664693	0	4.04058	low
104	90	spi-miR7981-3p_stu	ATAGGACTTTAGTTTACTTAAGGT	24	chr6	-	9518011	9518039	Diff	22	31	-2.5	0.3	2	14	4	2.65877	11.6661	3.59163	middle
105	90	spi-miR7981-3p_stu	ATAGGACTTTAGTTTACTTAAGGT	24	chr6	-	32619335	32619377	Diff	37	34.9	-5.7	0.4	2	14	4	2.65877	11.6661	3.59163	middle
106	91	spi-miR7981-3p_stu	ATAGGACTTTAGTTTAGTTAAGGT	24	chr4	+	94486	94541	Yes	50	39.3	-8.5	0.4	3.5	13	0	4.65285	10.8328	0	middle
107	91	spi-miR7981-3p_stu	ATAGGACTTTAGTTTAGTTAAGGT	24	chr7	+	21336652	21336717	Yes	60	25.8	-5.8	0.3	3.5	13	0	4.65285	10.8328	0	middle
108	92	spi-miR7983-p5_stu	TTGGTTCTAATGGTACTTAACT	22	chr8	+	42393723	42393764	New	32	35.7	-6	0.4	2	0	4	2.65877	0	3.59163	low
108	93	spi-miR7983-p3_stu	CTTAACTAATGCCAGTAAAGACT	23	chr8	+	42393723	42393764	New	32	35.7	-6	0.4	0	0	6	0	0	5.38744	low
109	94	spi-miR7983-p5_stu	ACTTAACTAATGCCGATAAAGACT	24	chr3	+	2009085	2009126	New	25	31	-4.1	0.3	5.5	3.5	10.5	7.31162	2.91652	9.42802	low
110	95	spi-miR7983-3p_stu	ACTAATACCGGTAAAGACTTTAAC	24	chr3	+	48916317	48916419	Diff	97	27.2	-21	0.8	0	4	8	0	3.33316	7.18326	low
111	96	spi-miR7983-p3_stu	ACTTAACTAAAGCCGGTAAAGACT	24	chr4	+	24640923	24640950	New	20	35.7	-1.6	0.2	3	3.5	5.5	3.98816	2.91652	4.93849	low
112	97	spi-miR7983-p5_stu	TTAACTGATGCCGGTAAAGACTTT	24	chr4	-	14770355	14770410	New	50	32.1	-14.3	0.8	1.5	1	4	1.99408	0.83329	3.59163	low
113	98	spi-miR7983-p5_stu	AATTAACTAATGCCGGTAAAGACT	24	chr5	+	61459561	61459624	New	50	34.4	-8	0.4	0	4	9	0	3.33316	8.08116	low
114	99	spi-miR7983-p5_stu	ACTTAACTGATGCCGGTAAAGACT	24	chr5	-	50066181	50066222	New	23	28.6	-3.4	0.3	1.5	2	9	1.99408	1.66658	8.08116	low
115	100	spi-miR7983-p5_stu	ACTTAACTAAAGCCGGTAAAGACT	24	chr6	-	36757310	36757358	New	39	30.6	-9.9	0.7	3	3.5	5.5	3.98816	2.91652	4.93849	low
116	101	spi-miR7983-p3_stu	ACTTAACTAATGCCGATAAAGACT	24	chr9	+	4922396	4922482	New	81	28.7	-22	0.9	5.5	3.5	10.5	7.31162	2.91652	9.42802	low
117	102	spi-miR7983-p3_stu	ACTTAACTGATGCCGGTAAAGACT	24	chr9	-	737052	737111	New	58	31.7	-17.6	0.9	1.5	2	9	1.99408	1.66658	8.08116	low
118	103	spi-miR7984b-p3_stu	ACTTTGGAAAGGACCTTTTACCCC	24	chr10	+	57637679	57637754	New	64	36.8	-10.3	0.4	0	0	7	0	0	6.28535	low
119	104	spi-miR7984a-p3_stu	GTGGACATCATAAATATTGCATT	23	chr10	+	62852069	62852153	New	79	22.4	-11.6	0.6	1	2	3.5	1.32939	1.66658	3.14267	low
120	105	spi-miR7984a-p5_stu	GTGGACATCATAAATATTGCATT	23	chr11	-	7296442	7296554	New	107	25.7	-46.6	1.6	1	2	3.5	1.32939	1.66658	3.14267	low
121	106	spi-miR7984b-p5_stu	AGGACCTTTTACCCCTGCACTATT	24	chr11	-	25094950	25095102	New	125	31.4	-58.4	1.2	2	1	9	2.65877	0.83329	8.08116	low
122	107	spi-miR7984d-p3_stu	AAAAGGACCTTTTACCCCTGCACT	24	chr3	-	1702318	1702411	New	88	30.9	-10.7	0.4	5	3.5	2	6.64693	2.91652	1.79581	low
123	108	spi-miR7984d-p5_stu	AAAAGGACCTTTTACCCCTGCACT	24	chr7	+	62469895	62469945	New	36	29.4	-5.1	0.3	5	3.5	2	6.64693	2.91652	1.79581	low
124	109	spi-miR7984d-p3_stu	AACTTTGAAAAGGACCTTTTACCC	24	chr8	+	59496854	59496913	New	40	41.7	-3.3	0.1	3	0.5	0	3.98816	0.416645	0	low
125	110	spi-miR7997c-p5_stu	TTATTGGAGAGTCCGAGCAAC	21	chr9	+	60294478	60294614	New	131	44.5	-58.4	1	1	3	6	1.32939	2.49987	5.38744	low
126	111	spi-miR8005c-p5_stu	AGGGTTTAGGGTTTAGGGTT	20	chr12	-	42135194	42135224	New	20	32.3	-2.8	0.3	4.5	5	2	5.98223	4.16645	1.79581	low
127	111	spi-miR8005c-p5_stu	AGGGTTTAGGGTTTAGGGTT	20	chr12	-	42319846	42319954	New	94	33.9	-16.5	0.4	4.5	5	2	5.98223	4.16645	1.79581	low
128	112	spi-miR8006-p5_stu	AATGTTCCAAAAGTATGACGG	21	chr10	+	35779179	35779220	New	24	40.5	-8.7	0.5	3	3.5	1	3.98816	2.91652	0.897907	low
128	113	spi-miR8006-p3_stu	AAAAGTATGACGGAGGATATCTGC	24	chr10	+	35779179	35779220	New	24	40.5	-8.7	0.5	3.5	2	4	4.65285	1.66658	3.59163	low
129	114	spi-miR8006-5p_stu	AGTTTTTGGACGGCAGGGGCACCA	24	chr11	+	1086434	1086489	Diff	16	53.6	-12.8	0.4	2.5	5	4.5	3.32346	4.16645	4.04058	low
129	115	spi-miR8006-p3_stu	AAAAGTATGACGGAGGGTAGCTGC	24	chr11	+	1086434	1086489	New	16	53.6	-12.8	0.4	0	1	0	0	0.83329	0	low
130	116	spi-miR8006-p5_stu	AAAAGTATGACGGAGGGTATCTGC	24	chr2	+	36138148	36138180	New	24	39.4	-8.7	0.7	6	8	4.5	7.97631	6.66632	4.04058	low
130	117	spi-miR8006-p3_stu	GACGGAGGGTATCTGCATACCATT	24	chr2	+	36138148	36138180	New	24	39.4	-8.7	0.7	1	0.5	6	1.32939	0.416645	5.38744	low
131	118	spi-miR8006-p5_stu	AAAGAATGACGGAGGGTATCTGCA	24	chr3	+	8252859	8252894	New	22	41.7	-5.8	0.4	2.5	2	0	3.32346	1.66658	0	low
131	117	spi-miR8006-p3_stu	GACGGAGGGTATCTGCATACCATT	24	chr3	+	8252859	8252894	New	22	41.7	-5.8	0.4	1	0.5	6	1.32939	0.416645	5.38744	low
132	116	spi-miR8006-p5_stu	AAAAGTATGACGGAGGGTATCTGC	24	chr12	+	39783	39942	New	154	41.9	-39	0.6	6	8	4.5	7.97631	6.66632	4.04058	low
133	119	spi-miR8006-p5_stu	GTCCCAAAAGTATGACGGAGGATA	24	chr2	+	37637576	37637614	New	24	41	-8.7	0.5	0	2	3	0	1.66658	2.69372	low
133	120	spi-miR8006-p3_stu	GACGGAGGATATCTGCATACCATT	24	chr2	+	37637576	37637614	New	24	41	-8.7	0.5	2	2.5	7.5	2.65877	2.08323	6.7343	low
134	120	spi-miR8006-p3_stu	GACGGAGGATATCTGCATACCATT	24	chr6	+	43284226	43284285	New	53	38.3	-9.8	0.4	2	2.5	7.5	2.65877	2.08323	6.7343	low
135	121	spi-miR8006-p5_stu	ATGTCCCAAAAGAATGACGGAGGG	24	chr4	+	5301762	5301814	New	39	41.5	-7.8	0.4	5.5	1.5	3	7.31162	1.24994	2.69372	low
135	122	spi-miR8006-p3_stu	ACGGAGGGTATCTGCATACCATTT	24	chr4	+	5301762	5301814	New	39	41.5	-7.8	0.4	1	0.5	6	1.32939	0.416645	5.38744	low
136	123	spi-miR8006-p5_stu	TATGATGGAGGGTATCTGCATACC	24	chr5	-	26281315	26281361	New	20	38.3	-6	0.3	3	3.5	1	3.98816	2.91652	0.897907	low
136	124	spi-miR8006-p3_stu	ATACCATTTACGATAGTTCGGGAG	24	chr5	-	26281315	26281361	New	20	38.3	-6	0.3	3	0	5	3.98816	0	4.48954	low
137	125	spi-miR8006-p5_stu	AAAAGTATGACGGAGGATATCTGC	24	chr1	+	892409	892467	New	53	33.9	-14.4	0.7	3.5	2	4	4.65285	1.66658	3.59163	low
138	126	spi-miR8006-p3_stu	TACTTTTGAGACGTTGGTGCC	21	chr1	+	2630283	2630378	New	90	40.6	-24.7	0.6	13.5	30.5	20.5	17.9467	25.4154	18.4071	middle
139	127	spi-miR8006-p5_stu	ATACTTTTGAGACGTTGGTGCCCT	24	chr1	-	2640450	2640547	New	88	39.8	-21.8	0.6	8	11	6.5	10.6351	9.16619	5.8364	middle
140	128	spi-miR8006-p5_stu	ATACTTTTGAGACGTTGGTGCC	22	chr1	-	66591474	66591588	New	111	42.6	-22.3	0.5	8	11	6.5	10.6351	9.16619	5.8364	middle
141	129	spi-miR8006-p3_stu	ATACCCTCTGTCATACTTTTGAGA	24	chr10	+	51115256	51115289	New	22	38.2	-5.5	0.4	6	8	4.5	7.97631	6.66632	4.04058	low
142	130	spi-miR8006-5p_stu	AGTTTTTGGACGGCAGGGGCA	21	chr12	+	35761237	35761377	Diff	129	39	-34.7	0.6	3	7	11	3.98816	5.83303	9.87698	low
143	131	spi-miR8006-5p_stu	TTTTGGACGGCAGGGGCACC	20	chr12	-	35761101	35761132	Diff	23	50	-4.3	0.3	0	9.5	1.5	0	7.91626	1.34686	low
144	132	spi-miR8006-p5_stu	ATACCCTCTGTCATACTTTTGAGA	24	chr3	-	59384712	59384807	New	90	43.8	-25.1	0.6	6	8	4.5	7.97631	6.66632	4.04058	low
145	133	spi-miR8006-p3_stu	TGTTCCAAAAGTATGACGGAGGGT	24	chr4	+	2598300	2598337	New	16	47.4	-6.3	0.4	1.5	3.5	10	1.99408	2.91652	8.97907	low
146	134	spi-miR8006-p3_stu	TACCATTTACGATAGTTCGGA	21	chr4	+	18239608	18239682	New	34	48	-16.4	0.5	1	2.5	1.5	1.32939	2.08323	1.34686	low
147	135	spi-miR8006-5p_stu	TTTTTGGACGACAGGGGCACC	21	chr4	-	437057	437132	Diff	70	42.1	-19.6	0.6	3	4.5	0	3.98816	3.74981	0	low
148	136	spi-miR8006-p5_stu	TGTTCCAAAAGTATGACGGAGGGT	24	chr4	-	60618264	60618348	New	79	42.4	-27.7	0.8	1.5	3.5	10	1.99408	2.91652	8.97907	low
149	137	spi-miR8006-p5_stu	ATACCATTTACGATAGTTCGGAGG	24	chr5	+	32848495	32848525	New	27	45.2	-5.7	0.4	0	2	3	0	1.66658	2.69372	low
150	137	spi-miR8006-p5_stu	ATACCATTTACGATAGTTCGGAGG	24	chr9	+	65670574	65670610	New	31	29.7	-8	0.7	0	2	3	0	1.66658	2.69372	low
151	138	spi-miR8006-p5_stu	TACTTTTGAGACGTTGGTGCC	21	chr5	-	1341850	1341881	New	18	43.8	-5.4	0.4	13.5	30.5	20.5	17.9467	25.4154	18.4071	middle
152	139	spi-miR8006-5p_stu	TTTTTGGACGGCAGGGGCACC	21	chr6	-	21423902	21423975	Diff	68	36.5	-17.8	0.7	5	23.5	24.5	6.64693	19.5823	21.9987	middle
153	139	spi-miR8006-5p_stu	TTTTTGGACGGCAGGGGCACC	21	chr7	+	4253146	4253222	Diff	75	44.2	-17.2	0.5	5	23.5	24.5	6.64693	19.5823	21.9987	middle
154	140	spi-miR8006-p5_stu	ATACTTTTGAGACATTGGTGCCCA	24	chr7	-	26969178	26969204	New	17	44.4	-5.7	0.5	1.5	3.5	0.5	1.99408	2.91652	0.448954	low
155	141	spi-miR8006-p5_stu	AAAGTATGACAGAGGGTATCTGCA	24	chr9	+	3906980	3907013	New	26	38.2	-11	0.8	6	0	3	7.97631	0	2.69372	low
156	142	spi-miR8006-p5_stu	AAAGTATGACGGAGGGTATCTGCT	24	chr9	-	1775683	1775807	New	109	31.2	-16.9	0.4	3	1	8	3.98816	0.83329	7.18326	low
157	143	spi-miR8006-p3_stu	TCATACTTTTGCGACATTGGTGCC	24	chr9	-	4191943	4192057	New	99	40	-19.5	0.4	0.5	2	3	0.664693	1.66658	2.69372	low
158	144	spi-miR8007b-p5_stu	ATTATCTGTCAAACTTAAACTGTT	24	chr12	+	46503808	46503846	New	21	33.3	-8	0.6	1	1	0	1.32939	0.83329	0	low
158	145	spi-miR8007b-p3_stu	ACTTAAACTGTTTGACTCTCGAAA	24	chr12	+	46503808	46503846	New	21	33.3	-8	0.6	10	13.5	0	13.2939	11.2494	0	middle
159	146	spi-miR8007b-p5_stu	TGACACTTTTTGGATTTCGAGAT	23	chr3	+	54034996	54035060	New	50	43.1	-8.2	0.3	0	0	3	0	0	2.69372	low
159	147	spi-miR8007b-p3_stu	ATTTCGAGATTCAAACAAGTGTAT	24	chr3	+	54034996	54035060	New	50	43.1	-8.2	0.3	3	6	0	3.98816	4.99974	0	low
160	148	spi-miR8007b-p5_stu	AAACTTAAACTGTTTGACTCTCGA	24	chr7	+	1756398	1756434	New	15	29.7	-0.8	0.1	0	0.5	0	0	0.416645	0	low
160	149	spi-miR8007b-p3_stu	ACTGTTTGACTCTCGAGAAATGAA	24	chr7	+	1756398	1756434	New	15	29.7	-0.8	0.1	13.5	13	15	17.9467	10.8328	13.4686	middle
161	150	spi-miR8007b-p5_stu	TTATCGGTCAAACTTAAATTGTT	23	chr0	-	18800828	18800863	New	23	30.6	-9	0.8	2.5	2	1.5	3.32346	1.66658	1.34686	low
162	150	spi-miR8007b-p5_stu	TTATCGGTCAAACTTAAATTGTT	23	chr11	-	49229963	49230062	New	94	23	-10.265	0.4	2.5	2	1.5	3.32346	1.66658	1.34686	low
163	151	spi-miR8007b-p5_stu	ATTATCGATCAAACTTAAACTGTT	24	chr1	+	79278356	79278385	New	19	26.7	-4.7	0.6	4	6	2.5	5.31754	4.99974	2.24477	low
164	152	spi-miR8007b-p5_stu	TCAAACAAGTCTATCTTTGACTGT	24	chr1	+	85627599	85627740	New	131	18.3	-14.4	0.6	3.5	1	3.5	4.65285	0.83329	3.14267	low
165	152	spi-miR8007b-p5_stu	TCAAACAAGTCTATCTTTGACTGT	24	chr4	+	50935594	50935620	New	20	29.6	-3.8	0.5	3.5	1	3.5	4.65285	0.83329	3.14267	low
166	153	spi-miR8007b-p3_stu	AATTAAACTGTTTGACTCTCGAAA	24	chr1	-	33474746	33474777	New	23	31.2	-4.5	0.5	2.5	5	2	3.32346	4.16645	1.79581	low
167	154	spi-miR8007b-5p_stu	ATGTGACACTTTTAGAATTTCGAG	24	chr10	-	2906552	2906658	Diff	87	34.6	-18.4	0.5	5	4	4.5	6.64693	3.33316	4.04058	low
168	154	spi-miR8007b-5p_stu	ATGTGACACTTTTAGAATTTCGAG	24	chr11	+	47255388	47255425	Diff	19	34.2	-5.7	0.4	5	4	4.5	6.64693	3.33316	4.04058	low
169	155	spi-miR8007a-p5_stu	TTTTCATAGATCTTTTTAACATTT	24	chr12	-	7786643	7786863	New	170	28.5	-32.9	0.5	3	6	7	3.98816	4.99974	6.28535	low
170	156	spi-miR8007b-p3_stu	ACTTAAATTGTTTGACTCTCGAAA	24	chr12	-	54619171	54619202	New	21	25	-8	1	2	6.5	0	2.65877	5.41639	0	low
171	156	spi-miR8007b-p3_stu	ACTTAAATTGTTTGACTCTCGAAA	24	chr5	-	11835546	11835586	New	35	29.3	-7.1	0.6	2	6.5	0	2.65877	5.41639	0	low
172	157	spi-miR8007b-p3_stu	AAAGTTAAACTGTTTGACTCTCGA	24	chr3	-	7809532	7809670	New	129	19.4	-19.3	0.7	1	0	7	1.32939	0	6.28535	low
173	158	spi-miR8007b-p3_stu	AGTTAAACTGTTTGACTCTCGAAA	24	chr5	+	3415588	3415620	New	26	39.4	-7.7	0.6	2.5	12	8.5	3.32346	9.99948	7.63221	low
174	158	spi-miR8007b-p3_stu	AGTTAAACTGTTTGACTCTCGAAA	24	chr9	-	42301627	42301661	New	23	34.3	-4.4	0.4	2.5	12	8.5	3.32346	9.99948	7.63221	low
175	159	spi-miR8007b-p5_stu	AATTAAACTGTTTGACTCTCGAAA	24	chr6	+	33763015	33763060	New	45	28.3	-2.9	0.2	2.5	5	2	3.32346	4.16645	1.79581	low
176	160	spi-miR8007b-p3_stu	ATTATCGATCAAACTTAAACTGTT	24	chr7	+	63816314	63816463	New	147	21.3	-20.6	0.6	4	6	2.5	5.31754	4.99974	2.24477	low
177	161	spi-miR8019-p5_stu	CTCCGTTTTAAAAAGAATGAC	21	chr4	-	2854402	2854504	New	97	30.1	-22.6	0.7	0	2	0	0	1.66658	0	low
177	162	spi-miR8019-3p_stu	AAAAAGAATGACCTAGTTTGACTT	24	chr4	-	2854402	2854504	Diff	97	30.1	-22.6	0.7	2.5	3.5	12.5	3.32346	2.91652	11.2238	middle
178	162	spi-miR8019-3p_stu	AAAAAGAATGACCTAGTTTGACTT	24	chr5	-	29535119	29535198	Diff	69	32.5	-14.3	0.6	2.5	3.5	12.5	3.32346	2.91652	11.2238	middle
179	163	spi-miR8019-p5_stu	AAAAAGAATGACCTGATTTGACT	23	chr8	-	1293124	1293169	New	40	45.7	-8.5	0.4	1	0.5	2.5	1.32939	0.416645	2.24477	low
179	164	spi-miR8019-3p_stu	AAAAAGAATGACCTGATTTGACTT	24	chr8	-	1293124	1293169	Diff	40	45.7	-8.5	0.4	1	1	2.5	1.32939	0.83329	2.24477	low
180	165	spi-miR8019-3p_stu	ACAAAGAATGACCTGGTTTGACTT	24	chr1	+	42192715	42192791	Diff	71	36.4	-6.1	0.2	7.5	10.5	6	9.97039	8.74955	5.38744	low
181	165	spi-miR8019-3p_stu	ACAAAGAATGACCTGGTTTGACTT	24	chr9	+	17644648	17644723	Diff	70	35.5	-19.7	0.7	7.5	10.5	6	9.97039	8.74955	5.38744	low
182	166	spi-miR8019-3p_stu	AAAAGAATGACCTAGTTTGACTTG	24	chr1	+	77339464	77339606	Diff	123	31.5	-30.6	0.7	19.5	40	49.5	25.923	33.3316	44.4464	middle
183	166	spi-miR8019-3p_stu	AAAAGAATGACCTAGTTTGACTTG	24	chr4	-	46564043	46564071	Diff	15	37.9	-1.7	0.2	19.5	40	49.5	25.923	33.3316	44.4464	middle
184	167	spi-miR8019-3p_stu	ACAAAGAATGACCTGGTTTGACT	23	chr1	+	87889221	87889341	Diff	112	34.7	-21.3	0.5	2.5	3.5	4.5	3.32346	2.91652	4.04058	low
185	167	spi-miR8019-3p_stu	ACAAAGAATGACCTGGTTTGACT	23	chr4	+	38932609	38932753	Diff	139	42.1	-33.6	0.6	2.5	3.5	4.5	3.32346	2.91652	4.04058	low
186	168	spi-miR8019-3p_stu	AAAAGAATGACATGGTTTGACTTG	24	chr1	-	82346293	82346427	Diff	125	30.4	-21.6	0.5	1.5	4.5	2	1.99408	3.74981	1.79581	low
187	168	spi-miR8019-3p_stu	AAAAGAATGACATGGTTTGACTTG	24	chr3	-	30708143	30708236	Diff	77	28.7	-17.6	0.7	1.5	4.5	2	1.99408	3.74981	1.79581	low
188	169	spi-miR8019-3p_stu	AAAAGAATGACCTGATTTGACTTG	24	chr10	-	3044015	3044126	Diff	106	28.6	-19.7	0.6	4	4.5	4	5.31754	3.74981	3.59163	low
189	169	spi-miR8019-3p_stu	AAAAGAATGACCTGATTTGACTTG	24	chr9	-	42754105	42754200	Diff	79	30.2	-18.3	0.6	4	4.5	4	5.31754	3.74981	3.59163	low
190	170	spi-miR8019-3p_stu	AAAGAATGACCTAGTTTGACTTG	23	chr11	+	52819074	52819243	Diff	165	35.9	-34.3	0.6	3	2.5	6	3.98816	2.08323	5.38744	low
191	170	spi-miR8019-3p_stu	AAAGAATGACCTAGTTTGACTTG	23	chr4	+	21167125	21167200	Diff	69	25	-6.631	0.3	3	2.5	6	3.98816	2.08323	5.38744	low
192	171	spi-miR8019-3p_stu	AAAAGAATGACCTGGTTTGACTTG	24	chr11	-	6185414	6185577	Yes	158	28	-31.8	0.7	1	3	1.5	1.32939	2.49987	1.34686	low
193	172	spi-miR8019-3p_stu	ATAAAGAATGACCTGGTTTGACTT	24	chr12	+	48056454	48056515	Diff	56	35.5	-12.2	0.6	3	6	1	3.98816	4.99974	0.897907	low
194	173	spi-miR8019-p3_stu	AAAAAAGAATGACCTGATTTGACT	24	chr2	-	15626361	15626427	New	61	29.9	-7.8	0.4	5	5	9	6.64693	4.16645	8.08116	low
195	174	spi-miR8019-p5_stu	AAAAAAGAATGACCTAGTTTGACT	24	chr8	-	61320658	61320705	New	42	39.6	-12.4	0.7	1	0.5	2.5	1.32939	0.416645	2.24477	low
196	175	spi-miR8027_stu	ATCTCGAGATAAGTTATTCTGAAC	24	chr1	+	84996120	84996175	Diff	49	28.6	-14.2	0.9	6	9.5	8.5	7.97631	7.91626	7.63221	low
197	175	spi-miR8027_stu	ATCTCGAGATAAGTTATTCTGAAC	24	chr3	+	58648873	58648977	Diff	101	22.9	-16.1	0.7	6	9.5	8.5	7.97631	7.91626	7.63221	low
198	176	spi-miR8030-5p_stu	TCGGGTTGGTTTGGTCTCGGGTT	23	chr6	+	2549000	2549061	Diff	56	45.2	-22.9	0.8	1.5	1	7	1.99408	0.83329	6.28535	low
199	176	spi-miR8030-5p_stu	TCGGGTTGGTTTGGTCTCGGGTT	23	chr9	+	60874364	60874469	Diff	101	38.7	-27.5	0.7	1.5	1	7	1.99408	0.83329	6.28535	low
200	177	spi-miR8031_stu	TTAGACACCTCAACTGAGACTTG	23	chr10	+	28734145	28734189	Diff	39	35.6	-4.4	0.3	0	2.5	0.5	0	2.08323	0.448954	low
200	178	spi-miR8031-p3_stu	ACACCTCAACTGAGACTTGTACCT	24	chr10	+	28734145	28734189	New	39	35.6	-4.4	0.3	12	8.5	36.5	15.9526	7.08297	32.7736	middle
201	179	spi-miR8031-p5_stu	AGACACCTCAACTAGGACTTGTAC	24	chr11	+	36531679	36531720	New	25	45.2	-5.4	0.3	2.5	1	2.5	3.32346	0.83329	2.24477	low
202	180	spi-miR8031-p3_stu	ACACCTTAACTAAGACTTGTACCT	24	chr11	+	38135480	38135511	New	19	37.5	-2.2	0.2	0	0	13	0	0	11.6728	low
203	181	spi-miR8031_stu	TTAGACACCTCAACTAGGACTTGT	24	chr12	+	6940266	6940407	Diff	136	33.8	-22.1	0.5	5.5	2.5	11.5	7.31162	2.08323	10.3259	middle
204	182	spi-miR8031-p5_stu	ACACCTCAACTGAGACTTGTACCT	24	chr2	+	1388572	1388643	New	52	33.3	-10.2	0.4	12	8.5	36.5	15.9526	7.08297	32.7736	middle
205	183	spi-miR8031-p5_stu	ACACCTCAACTAGGACTTGTACCT	24	chr2	+	21233266	21233305	New	25	45	-5.4	0.3	19	12.5	56.5	25.2583	10.4161	50.7317	middle
206	184	spi-miR8031-p3_stu	ACACCTCAACTAGGACTTGTACCT	24	chr3	+	32890139	32890285	New	133	36.7	-64	1.2	19	12.5	56.5	25.2583	10.4161	50.7317	middle
207	185	spi-miR8031-p5_stu	ACACCTTAACTAAGACTTGTACCT	24	chr4	+	26128958	26128999	New	30	33.3	-1.4	0.1	0	0	13	0	0	11.6728	middle
208	186	spi-miR8031_stu	TTAGACACCTCAACTGAGACTTGT	24	chr4	+	54921189	54921313	Diff	42	33.6	-18.9	0.4	7.5	10.5	9	9.97039	8.74955	8.08116	low
209	186	spi-miR8031_stu	TTAGACACCTCAACTGAGACTTGT	24	chr7	+	53852803	53852858	Diff	42	42.9	-8.6	0.4	7.5	10.5	9	9.97039	8.74955	8.08116	low
210	187	spi-miR8031_stu	AGACACCTCAACTAGGACTTGT	22	chr7	+	4133636	4133677	Diff	25	45.2	-5.4	0.3	1	1	5.5	1.32939	0.83329	4.93849	low
211	188	spi-miR8031-p3_stu	ACACCTCAACTAAGACTTGTACCT	24	chr7	+	52136956	52137034	New	73	40.5	-10.6	0.3	1.5	1.5	3.5	1.99408	1.24994	3.14267	low
212	189	spi-miR8031-p5_stu	ACACCTCAACTAAGACTTGTACCT	24	chr9	+	39074848	39074904	New	37	38.6	-10.3	0.5	1.5	1.5	3.5	1.99408	1.24994	3.14267	low
213	190	spi-miR8155_cpa	TAACCTGGCTCTGATACCA	19	chr4	+	31776732	31776771	Yes	33	52.5	-6.8	0.3	14	7	5	18.6114	5.83303	4.48954	middle
214	190	spi-miR8155_cpa	TAACCTGGCTCTGATACCA	19	chr4	-	32056703	32056807	Yes	88	39	-21.5	0.5	14	7	5	18.6114	5.83303	4.48954	middle
215	191	spi-miR8155_cpa	GTAACCTGGCTCTGATACCA	20	chr4	+	38824434	38824469	Diff	26	41.7	-6.2	0.4	13.5	9	10	17.9467	7.49961	8.97907	middle
216	192	spi-miR8155_cpa	GAACCTGGCTCTGATACCA	19	chr7	+	15420689	15420751	Diff	54	58.7	-19.8	0.5	6.5	0.5	0.5	8.641	0.416645	0.448954	low
217	192	spi-miR8155_cpa	GAACCTGGCTCTGATACCA	19	chr7	+	64133854	64133895	Diff	35	45.2	-6.6	0.3	6.5	0.5	0.5	8.641	0.416645	0.448954	low
218	193	spi-miR8155_cpa	CGAAACCTGGCTCTGATACCA	21	chr7	-	51905308	51905427	Diff	114	37.5	-15.1	0.3	201	116.5	176	267.206	97.0783	158.032	middle
219	194	spi-miR8175_ath	GATCCCCGGCAGCGGCGCCA	20	chr0	-	4180046	4180213	Diff	163	39.9	-50	0.7	3.5	2	2	4.65285	1.66658	1.79581	low
220	194	spi-miR8175_ath	GATCCCCGGCAGCGGCGCCA	20	chr6	-	15702513	15702623	Diff	109	43.2	-31.1	0.6	3.5	2	2	4.65285	1.66658	1.79581	low
221	195	spi-miR8175_ath	CGTTCCCCGGCAACGGCGCCA	21	chr1	-	44349827	44349990	Diff	161	39	-44.5	0.7	58	51.5	33	77.1043	42.9144	29.6309	middle
222	195	spi-miR8175_ath	CGTTCCCCGGCAACGGCGCCA	21	chr7	-	19328517	19328593	Diff	66	41.6	-13.6	0.4	58	51.5	33	77.1043	42.9144	29.6309	middle
223	196	spi-miR8175_ath	GGTCCCCGGCAACGGCGCCA	20	chr4	+	47249160	47249184	Diff	19	72	-5.7	0.3	3.5	4.5	2.5	4.65285	3.74981	2.24477	low
224	196	spi-miR8175_ath	GGTCCCCGGCAACGGCGCCA	20	chr8	+	12569537	12569679	Diff	139	48.3	-46.2	0.7	3.5	4.5	2.5	4.65285	3.74981	2.24477	low
225	197	spi-miR8175_ath	ATCCCCGGCAACGGCGCCA	19	chr5	+	29771689	29771797	Diff	103	43.1	-28.5	0.6	23.5	29	11.5	31.2405	24.1654	10.3259	middle
226	197	spi-miR8175_ath	ATCCCCGGCAACGGCGCCA	19	chr7	+	11987694	11987712	Diff	10	73.7	-5.7	0.4	23.5	29	11.5	31.2405	24.1654	10.3259	middle
227	198	spi-miR8175_ath	GTCCCCGGCAACGGCGCCA	19	chr6	-	16083421	16083547	Diff	109	44.1	-40.9	0.7	4	4	2	5.31754	3.33316	1.79581	low
228	198	spi-miR8175_ath	GTCCCCGGCAACGGCGCCA	19	chr7	+	34189443	34189543	Diff	91	39.6	-19.6	0.5	4	4	2	5.31754	3.33316	1.79581	low
229	199	spi-miR8175_ath	GTTCCCCGGCAACGGCGCCA	20	chr8	-	12479390	12479409	Diff	10	70	-5.7	0.4	11	18	6	14.6232	14.9992	5.38744	middle
230	200	spi-miR8175_ath	CTCCCCGGCAACGGCGCCA	19	chr8	-	43146838	43146960	Diff	117	39.8	-31	0.6	3.5	3.5	1.5	4.65285	2.91652	1.34686	low
231	201	spi-miR9726-p5_gma	AGAAATAACTGATTAGTCT	19	chr4	-	50743437	50743468	New	25	25	-3.4	0.4	1	3	0	1.32939	2.49987	0	low
231	202	spi-miR9726-p3_gma	AATAACTGATTAGTCTTTCT	20	chr4	-	50743437	50743468	New	25	25	-3.4	0.4	10	13	1	13.2939	10.8328	0.897907	middle
1	1	spi-miR156a-5p_ath	ATCTGACAGAAGAGAGTGAGCAC	23					Diff	182	47.5	-92.9	1.1	0	2	0	0	1.66658	0	low
2	2	spi-miR157d_ath	CTTACAGAAGATAGAGAGCAC	21					Diff	221	36.7	-72.1	0.9	1	0	0	1.32939	0	0	low
3	3	spi-miR159_csi	TTTGGATTGAAGGGAGCTCTA	21					Yes	215	44	-76.1	0.8	7977.67	27945.8	15369.5	10605.4	23287	13800.4	high
4	4	spi-miR159c_mes	ATTGGATTGAAGGGAGCTCT	20					Diff	215	49.3	-92.3	0.9	0.25	0	0	0.332346	0	0	low
5	5	spi-miR159a-3p_zma	TTTGGATTGAAGGGAGCTCT	20					Diff	215	52.9	-102.1	0.9	98.1667	238.333	83	130.501	198.601	74.5263	middle
6	6	spi-miR159a_cpa	TTTGGATTGAAGGGAGCTCTA	21					Yes	168	47.4	-79	1	7977.67	27945.8	15369.5	10605.4	23287	13800.4	high
7	7	spi-miR159c_bdi	TTTGGATTGAAGGGGGCTCT	20					Diff	161	57.7	-57.2	0.6	0.25	0	0	0.332346	0	0	low
8	8	spi-miR160_tae	TGCCTGGCTCCCTGAATGCCA	21					Diff	130	56.8	-62.8	0.7	0	1	0	0	0.83329	0	low
9	9	spi-miR162a_lus	TCGATAAACCTCTGCATCCAGCA	23					Diff	169	50.3	-65.9	0.7	2	3	6	2.65877	2.49987	5.38744	low
10	10	spi-miR164_csi	TGGAGAAGCAGGGCACGTGCT	21					Diff	191	41.7	-68.4	0.6	3	4	1.5	3.98816	3.33316	1.34686	low
10	11	spi-miR164b-3p_ath	TCATGTGCCCATCTTCCCCAT	21					Diff	191	41.7	-68.4	0.6	4	5	6	5.31754	4.16645	5.38744	low
11	12	spi-miR164a-5p_aly	TGGAGAAGCAGGGCACGTGTC	21					Diff	161	40.4	-64.9	1	0	0	0.5	0	0	0.448954	low
12	13	spi-miR166a-5p_gma	GGACTGTTGTCTGGCTCGCGG	21					Diff	156	41.5	-43.9	0.6	0	0	1	0	0	0.897907	low
12	14	spi-miR166m_gma	GCTGACCAGGCTTCATTCCCC	21					Diff	156	41.5	-43.9	0.6	245.5	18	39.8333	326.364	14.9992	35.7666	middle
13	15	spi-miR167h_mdm	TGAAGCTGCCAGCATGATCTTT	22					Diff	106	46.2	-56.9	1.2	8.5	21.3333	11	11.2998	17.7769	9.87698	middle
14	16	spi-miR168a_nta	TCGCTTGGTGCAGGTCGGGATT	22					Diff	164	47.6	-68.8	0.9	2	3	9	2.65877	2.49987	8.08116	low
14	17	spi-miR168c-3p_mtr	CCCGCCTTGCATCAACTGAATTT	23					Diff	164	47.6	-68.8	0.9	0	1	1	0	0.83329	0.897907	low
15	18	spi-miR169a_ptc	CAGCCAAGGATGACTTGCCGACTT	24					Diff	163	36.4	-55.8	0.9	3	0	23	3.98816	0	20.6519	middle
16	19	spi-miR169ab_mes	AAGCCAAGGATGACTTGCCTG	21					Diff	120	43.8	-44	0.8	0	1	2	0	0.83329	1.79581	low
17	20	spi-miR170-5p_aly	TATTGGCCTGGTTCACTCAGATTT	24					Diff	203	42.5	-61.8	0.7	0	1	0	0	0.83329	0	low
18	21	spi-miR171_ctr	TTGAGCCGCGTCAATATCTCC	21					Yes	82	41.8	-113.6	0.7	1	1	0	1.32939	0.83329	0	low
19	22	spi-miR171h_lus	ATGAGCCGAACCAATATCACTCTT	24					Diff	126	54	-57.9	0.9	0	0.5	0	0	0.416645	0	low
20	23	spi-miR393a_bdi	TCCAAAGGGATCGCATTGATTT	22					Diff	131	51.1	-68.7	0.8	15	16	2	19.9408	13.3326	1.79581	middle
21	24	spi-miR395d-3p_aly	CTAAAGTGTTTGGGGGAACTC	21					Diff	115	39.3	-54.4	1	1	1	9	1.32939	0.83329	8.08116	low
22	25	spi-miR396a-5p_gma	TTCCACAGCTTTCTTGAACTCT	22					Diff	114	39.5	-44	1	0.5	0.5	0	0.664693	0.416645	0	low
23	26	spi-miR397-3p_stu	TCATCAACGCTACACTCGATC	21					Diff	116	38.8	-56.4	1.3	77	119	203	102.363	99.1615	182.275	middle
24	27	spi-miR398_cca	TATGTGTTCTCAGGTCGCCCC	21					Diff	96	41	-46.4	1.1	1	0	0	1.32939	0	0	low
25	28	spi-miR399_mtr	ATTGCCAAAGAAGATTTGCCC	21					Diff	100	42.2	-34.2	0.8	0	2	2	0	1.66658	1.79581	low
26	29	spi-miR408-3p_mtr	TGCACTGCCTCTTCCCTGGCTTTT	24					Diff	124	42.4	-45	0.8	34.5	18	20.3333	45.8638	14.9992	18.2574	middle
27	30	spi-miR408a_mdm	TGCACTGCCTCTTCCCTGGCTTTT	24					Diff	123	48.8	-70.1	1.2	34.5	18	20.3333	45.8638	14.9992	18.2574	middle
28	31	spi-miR479a_nta	CGTGATATTGGTTTGGCTCATC	22					Yes	95	42.4	-44.4	1.1	1	0	1	1.32939	0	0.897907	low
29	32	spi-miR482c_stu	TTTCCTATTCCACCCATGCCAA	22					Yes	135	35.6	-59.6	1.2	540	1182	980	717.868	984.949	879.949	high
30	33	spi-miR482c_pab	TCTTTCCTACTCCTCCCATTT	21					Diff	127	46.7	-63.4	1	0	3	5	0	2.49987	4.48954	low
31	34	spi-miR482b-3p_stu	TCTTACCGATTCCCCCCATTCC	22					Diff	118	39.3	-51.8	1.1	95	223	171	126.292	185.824	153.542	middle
32	35	spi-miR482d_nta	TTCCCGACTCCCCCCATACCAC	22					Yes	98	57	-61	1.1	0	2	1	0	1.66658	0.897907	low
33	36	spi-miR482d_pta	TCCTCCCTACTCCTCCCATACC	22					Diff	92	46.7	-31.9	0.7	0	1	0	0	0.83329	0	low
34	37	spi-miR528-5p_ata	TGGAAGGGGCATGCAGAGGAG	21					Yes	106	63.9	-58.4	0.8	0	1	0	0	0.83329	0	low
35	38	spi-miR845_bdi	CTTGCTCTGATACCACTTGTTGG	23					Diff	93	40	-48.3	1.3	1	1	2	1.32939	0.83329	1.79581	low
36	39	spi-miR894_ppt	CGTTTCACGTCGGGTTCACCA	21					Diff	59	30.9	-34.3	0.5	3190	1995.5	1517.5	4240.74	1662.83	1362.57	high
37	40	spi-miR1127b-3p_tae	AGACAAATATTTCTGGACGGAGGG	24					Diff	117	34.6	-43.1	1	1	1	0	1.32939	0.83329	0	low
38	41	spi-miR1127_bdi	TAACTACTCCCTCCGTCCGGTATT	24					Diff	24	37.6	-22.6	0.5	1	0	0	1.32939	0	0	low
39	42	spi-miR1425-5p_osa	TTAGGATTCAATCCTTGCTGC	21					Diff	102	35.3	-45.5	1.3	1	0	0	1.32939	0	0	low
40	43	spi-miR1511_gma	AACCAGGCTCTGATACCATGA	21					Diff	93	46.5	-38.6	0.8	1	0	0	1.32939	0	0	low
41	44	spi-miR1863_cme	AAGCTCTGATACCATGTTATATT	23					Diff	595	50.6	-159	0.5	1	2	2	1.32939	1.66658	1.79581	low
42	45	spi-miR1886g-5p_stu	GAGATGAAATCAATGTTTGGACAT	24					Diff	48	32	-20.4	1.3	5	7	6	6.64693	5.83303	5.38744	low
43	46	spi-miR1919_nta	GAGCGAGTCATCTGTGACAGG	21					Yes	145	42.6	-58.1	0.9	0	0	5	0	0	4.48954	low
44	47	spi-miR2109-3p_gma	GGAGGCGTAGATACTCACACC	21					Yes	71	53.5	-41.8	1.1	0	1	0	0	0.83329	0	low
45	48	spi-miR2111a_cme	AATCTGCATCCTGAGGTTTAGATC	24					Diff	99	38	-45.6	1.2	0	1	0	0	0.83329	0	low
46	49	spi-miR2275c-5p_ata	AGTGTTGGATGGGACCACA	19					Diff	255	44.5	-103.3	0.9	0	0	1	0	0	0.897907	low
47	50	spi-miR4995_gma	GCAGTGGCTTGGTTAAGGGAACCC	24					Diff	77	47.8	-23.2	0.5	646	536	682	858.783	446.644	612.373	middle
48	51	spi-miR5048a_hvu	TTTGCAGGTTTTAGGTCTAAGT	22					Diff	354	31.2	-102.4	0.9	0	3	6	0	2.49987	5.38744	low
49	52	spi-miR5054_bdi	GTTCCCCACGGTCGGCGCCA	20					Diff	96	53.6	-27.2	0.5	1	0	0	1.32939	0	0	low
50	53	spi-miR5072_osa	ATCCCCAGCGGAGTCGCCA	19					Diff	71	47.4	-19.4	0.5	49	58	20	65.1399	48.3308	17.9581	middle
51	54	spi-miR5077_osa	GTTCACGTCGGGTTCACCA	19					Diff	82	59.3	-27.5	0.5	6	4.5	0.5	7.97631	3.74981	0.448954	low
52	55	spi-miR5083_osa	ATTCAGACTACAATTATCTGATCA	24					Diff	374	38.2	-97.4	0.7	4	13	16	5.31754	10.8328	14.3665	middle
53	56	spi-miR5139_rgl	TCGAAACCTGGCTCTGATACCA	22					Diff	144	33.6	-23.6	0.5	3	4	5	3.98816	3.33316	4.48954	low
54	57	spi-miR5291a_mtr	TTGCTGGATGGATTGGATG	19					Diff	56	30.9	-22.8	1.1	0	1	0	0	0.83329	0	low
55	58	spi-miR5303g_stu	ATATTTTTGAAGAGTCCGAGCAAC	24					Diff	102	39.8	-33.7	0.8	2	10	5.5	2.65877	8.3329	4.93849	low
56	59	spi-miR5303f_stu	TTTTGGAGAATCTGACACGGT	21					Diff	46	40	-25.7	1.3	1	2	0	1.32939	1.66658	0	low
57	60	spi-miR5564a_sbi	TGGGGGAGCAATTCGTCGAAC	21					Diff	102	63.6	-62	0.9	0	1	0	0	0.83329	0	low
58	61	spi-miR5568b-5p_sbi	TTTCTAGGTACATAGCTTTTG	21					Yes	68	28.1	-48.4	0.9	1	0	0	1.32939	0	0	low
59	62	spi-miR6019a_nta	TACAGGTGACTTGTAAATGTT	21					Diff	105	35.7	-49.2	1.2	0	2	11	0	1.66658	9.87698	low
60	63	spi-miR6020a-5p_nta	AAATGTTTTTCGAGTATCTTC	21					Yes	110	36.4	-45.9	1.1	1	0	1	1.32939	0	0.897907	low
61	64	spi-miR6025b_nta	TGCCAACTATTGAGATGACATC	22					Yes	157	35	-68.1	1.2	1	0	0	1.32939	0	0	low
62	65	spi-miR6144_nta	TGGCAACTTCTTCATCATGCC	21					Yes	132	39.7	-48.2	0.9	0	0	1	0	0	0.897907	low
63	66	spi-miR6145e_nta	ATTGTTACATGTAGCACTGGCT	22					Diff	74	46.2	-31	0.8	3	2	41	3.98816	1.66658	36.8142	middle
64	67	spi-miR6145a_nta	CATTTTCACATGTAGCACTGAC	22					Yes	74	45.1	-37.6	1	0	0	1	0	0	0.897907	low
65	68	spi-miR6145f_nta	ATCGTAACATATAGCACTAGC	21					Yes	78	40.7	-37	1.1	4	0	0	5.31754	0	0	low
66	69	spi-miR6146b_nta	TTTGTCCAATGAAATACTTATC	22					Yes	73	39.5	-34.4	1.1	16	9	76	21.2702	7.49961	68.2409	middle
67	70	spi-miR6149a_nta	TTGATACGCACCTGAATCGGC	21					Yes	97	38.4	-38.6	1	16	10	91	21.2702	8.3329	81.7095	middle
68	71	spi-miR6151g_nta	TGAGTGTGAGGCGTTGGATTGA	22					Yes	59	46.5	-33.5	1	1	0	1	1.32939	0	0.897907	low
69	72	spi-miR6152a_nta	ATTGTATTCGACTGTATTCACGG	23					Diff	94	32	-16.7	0.5	0	0	1	0	0	0.897907	low
70	73	spi-miR6153_nta	TAGGACCATATTCACTATTTG	21					Yes	100	29.8	-37.9	1.2	0	0	5	0	0	4.48954	low
71	74	spi-miR6155_nta	TAAGGTTGCCTTGCTCTTGCA	21					Yes	120	41.8	-61.3	1.2	6	0	8	7.97631	0	7.18326	low
72	75	spi-miR6160_nta	TATATGGGCCAACTGTGTAACT	22					Diff	52	43.4	-13.7	0.4	0	0	1	0	0	0.897907	low
73	76	spi-miR6161c_nta	AATATACTGGAGCTCGGTGCACCT	24					Diff	62	45.6	-34	1.1	0	0	1	0	0	0.897907	low
74	77	spi-miR6173_hbr	TAGCCGTAAACGATGGATACT	21					Diff	123	53.6	-88.6	1.2	282	207	272	374.887	172.491	244.231	middle
75	78	spi-miR6284_ppe	GTTTGGACAATGGATGAAGAT	21					Diff	95	48.5	-30.5	0.6	1	2	0	1.32939	1.66658	0	low
76	79	spi-miR6300_gma	ATCGTTGTAGTATAGTGGTAAGTA	24					Diff	250	25.9	-72	1.1	6	8	5	7.97631	6.66632	4.48954	low
77	80	spi-miR6478_ptc	CCGACCTTAGCTTAGTTGG	19					Diff	138	47.8	-44.3	0.7	6	4	3	7.97631	3.33316	2.69372	low
78	81	spi-miR7122-5p_stu	TTATACAGAGAAACCGCGGTCG	22					Diff	75	40.3	-31.7	1	5	1	8	6.64693	0.83329	7.18326	low
79	82	spi-miR7757-5p_tae	ACAAAACCTTCAGCTATCCATC	22					Diff	340	32.3	-95.2	0.9	1	0	0	1.32939	0	0	low
80	83	spi-miR7767-5p_bdi	CCCAAGATGAGAGCTCTCC	19					Diff	97	59.5	-37.6	0.6	1	0	0	1.32939	0	0	low
81	84	spi-miR7782-3p_bdi	ACCTGCTCTGATACCATCT	19					Diff	127	40	-55.9	1.1	1	2	1	1.32939	1.66658	0.897907	low
82	85	spi-miR7972_rgl	TTGTCAGGCTTGTGATTCTCC	21					Diff	192	41.5	-66.7	0.8	1	1	22	1.32939	0.83329	19.754	middle
83	86	spi-miR7979_stu	AGATACATGAACTCTAACGAGGC	23					Diff	96	34.7	-15.6	0.5	3	0	0	3.98816	0	0	low
84	87	spi-miR7981-3p_stu	AATAGGACTTTAGTTTAGTTAAGT	24					Diff	204	33.7	-94.5	1.3	9	23	23	11.9645	19.1657	20.6519	middle
85	88	spi-miR7984d-5p_stu	ATCCGAACTTTGACCGAAATTACT	24					Diff	216	33	-168.6	2.3	6	2	4	7.97631	1.66658	3.59163	low
86	89	spi-miR7988_stu	GGAAAAGGGCCTAAAATACC	20					Diff	61	40.6	-34.7	1.3	0	1	3	0	0.83329	2.69372	low
87	90	spi-miR7990b_stu	GAAATTTCAAATGATCGTAACTT	23					Diff	78	31.2	-11.5	0.5	0.5	2.5	0	0.664693	2.08323	0	low
88	91	spi-miR7992-5p_stu	TGAGAATGCACATCTAGACAC	21					Diff	138	37.9	-73.9	1.4	0	0	2	0	0	1.79581	low
89	92	spi-miR7997c_stu	ATATTGCTCCGACTCTTCAAAAAT	24					Diff	112	33.3	-55.2	1.4	5	15	2	6.64693	12.4994	1.79581	middle
90	93	spi-miR8001a_stu	TTCTGGGGATTAGTATGAAAATT	23					Diff	65	31	-41.5	1.9	4	11	0	5.31754	9.16619	0	low
91	94	spi-miR8001b-5p_stu	AGGGGATTAGTATGAAAATTTGCA	24					Diff	63	32.8	-39.6	1.8	2	2	2	2.65877	1.66658	1.79581	low
92	95	spi-miR8006-5p_stu	TAGTTTTTGGACTACAGGGGCACC	24					Diff	207	37.7	-147	1.8	54	119	159	71.7868	99.1615	142.767	middle
93	96	spi-miR8007b-5p_stu	ATGTGACACTTTTTGAATATCGAG	24					Diff	216	24.8	-53.7	1	20	36	15	26.5877	29.9984	13.4686	middle
94	97	spi-miR8011a-5p_stu	TTGTGTGAGGTCTCTTTTTGTT	22					Diff	95	41.2	-51	1.3	1	0	0	1.32939	0	0	low
95	98	spi-miR8020_stu	AATTTCACTGAGTATGTTGTTGTT	24					Diff	85	28.7	-32.3	1.3	3	3	0	3.98816	2.49987	0	low
96	99	spi-miR8027_stu	ATCTCGAGATAAGTTATCCTGGAC	24					Diff	45	33.3	-22.8	1.3	4	0	3	5.31754	0	2.69372	low
97	100	spi-miR8029_stu	ATTTTTATTTGTTTTGGAGC	20					Diff	103	30.5	-45	1.4	0	1	0	0	0.83329	0	low
98	101	spi-miR8030-5p_stu	TTGGGTTGGTTTGGTCTCGGGTT	23					Yes	55	33.3	-23.4	1.2	2	2	5	2.65877	1.66658	4.48954	low
99	102	spi-miR8031_stu	TTAGACACCTCAACTAAGACTTG	23					Yes	56	32.8	-12.2	0.6	8	11	14	10.6351	9.16619	12.5707	middle
100	103	spi-miR8033-5p_stu	TTCCAAAGCTGCAGAAATGAGT	22					Yes	69	30	-36.3	1.7	8	17	7	10.6351	14.1659	6.28535	middle
101	104	spi-miR8036-3p_stu	TTTGTCTTTCCGATGCCTCCCA	22					Diff	90	28.3	-31.2	1.2	0	0	1	0	0	0.897907	low
102	105	spi-miR8039_stu	TTTCTATCTGAACTATCACCATCT	24					Diff	66	26.9	-20	1	0	4	6	0	3.33316	5.38744	low
103	106	spi-miR8045_stu	AGTGATAGTTGAGGTGTGTTT	21					Diff	87	30.3	-28.8	1.1	0	1	1	0	0.83329	0.897907	low
104	107	spi-miR8175_ath	TTCGTTCCCCGGCAACGGCGCCA	23					Diff	189	50.3	-127.6	1.3	202	185	73	268.536	154.159	65.5472	middle
105	108	spi-miR9653a-3p_tae	ACCTTTGAGACTTTGGCCATGGCC	24					Diff	90	58.5	-58.8	1.1	1	0	0	1.32939	0	0	low
106	109	spi-miR9662a-3p_tae	TTGAATATCCCAGAGCCACCG	21					Diff	94	63.7	-57.4	0.9	0	1	0	0	0.83329	0	low
107	110	spi-miR9674a-5p_ata	ATAGCATCATCCATCCTACCC	21					Yes	91	48.9	-48.3	1.1	0	0	5	0	0	4.48954	low
108	111	spi-miR9674b-3p_ata	TGAATTTGTCCATAGCATCAG	21					Yes	104	61	-65.7	0.7	1	0	0	1.32939	0	0	low
109	112	spi-miR9772a-5p_ata	TGAGATGAGATTACCCCATAC	21					Yes	90	60.9	-45.8	0.8	1	0	0	1.32939	0	0	low
110	113	spi-miR9774_tae	CAAGATATTGGGTATTTCTGT	21					Diff	54	33.3	-36.4	2	4	2	0	5.31754	1.66658	0	low
1	1	PC-1-5p	AGGAAGCTGACGATTAGAACATGT	24	chr4	-	61617162	61617311	New	137	39.3	-66.7	1.1	12	16.5	27	15.9526	13.7493	24.2435	middle
1	2	PC-1-3p	ATGTTCTTATCGTCAGCTTCCTTC	24	chr4	-	61617162	61617311	New	137	39.3	-66.7	1.1	14.5	8	18	19.2761	6.66632	16.1623	middle
2	1	PC-2-5p	AGGAAGCTGACGATTAGAACATGT	24	chr4	+	61617043	61617217	New	168	37.7	-72.6	1.1	12	16.5	27	15.9526	13.7493	24.2435	middle
3	3	PC-3-5p	AGCATTAGGTTGATATACGTCACT	24	chr2	+	34823474	34823610	New	125	32.1	-62.2	1.4	18	76	92	23.9289	63.3301	82.6074	middle
3	4	PC-3-3p	GAGTAACGTATATCAATCTGACGC	24	chr2	+	34823474	34823610	New	125	32.1	-62.2	1.4	15	15	27.5	19.9408	12.4994	24.6924	middle
4	4	PC-4-3p	GAGTAACGTATATCAATCTGACGC	24	chr3	+	60004843	60004956	New	106	31.6	-45.9	1.3	15	15	27.5	19.9408	12.4994	24.6924	middle
5	5	PC-5-5p	ATCCACATTCATTTCATTACACGA	24	chr10	-	60463788	60463912	New	115	32.8	-52.3	1.3	3	15	13	3.98816	12.4994	11.6728	middle
5	6	PC-5-3p	TTGTAGTGAAATGGATGTTGAATC	24	chr10	-	60463788	60463912	New	115	32.8	-52.3	1.3	4	25	0	5.31754	20.8323	0	middle
6	7	PC-6-5p	AAACTCAGGATGGATAGCGCT	21	chr10	+	58674336	58674441	New	100	43.4	-45	1	18.5	18	15	24.5936	14.9992	13.4686	middle
7	7	PC-7-5p	AAACTCAGGATGGATAGCGCT	21	chr9	-	8388250	8388338	New	83	46.1	-39.7	1	18.5	18	15	24.5936	14.9992	13.4686	middle
8	8	PC-8-3p	AGTAACGTATATCAATCTGACGCC	24	chr11	+	38602402	38602557	New	111	26.9	-39.6	0.9	90.5	120	142.5	120.309	99.9948	127.952	middle
9	8	PC-9-3p	AGTAACGTATATCAATCTGACGCC	24	chr6	+	45544466	45544600	New	80	30.4	-41.3	1	90.5	120	142.5	120.309	99.9948	127.952	middle
10	9	PC-10-5p	TTTCTACTCCTTTTCGGCCTATGT	24	chr8	+	6799685	6799823	New	133	31.7	-57.8	1.3	1.5	0.5	12	1.99408	0.416645	10.7749	middle
11	9	PC-11-5p	TTTCTACTCCTTTTCGGCCTATGT	24	chr8	+	26621582	26621761	New	174	34.4	-83.1	1.3	1.5	0.5	12	1.99408	0.416645	10.7749	middle
12	10	PC-12-5p	TGATGGCGTCAGATTGATATACGT	24	chr7	+	57030931	57031062	New	92	29.5	-33	0.8	3	19	8.5	3.98816	15.8325	7.63221	middle
12	11	PC-12-3p	TAACGTATATCAACCTAATGCTGT	24	chr7	+	57030931	57031062	New	92	29.5	-33	0.8	5	19	17	6.64693	15.8325	15.2644	middle
13	12	PC-13-3p	TTGGCAAGCAAATCTTCTGGATCT	24	chr9	+	65269996	65270150	New	149	34.8	-86.9	1.6	10	20	26	13.2939	16.6658	23.3456	middle
14	12	PC-14-3p	TTGGCAAGCAAATCTTCTGGATCT	24	chr9	-	65269895	65270118	New	149	36.2	-98.1	1.2	10	20	26	13.2939	16.6658	23.3456	middle
15	13	PC-15-5p	AGGTTGATATACGTTACTGTAAGT	24	chr0	+	12327529	12327655	New	80	27.6	-44.2	1.3	10	30	2.5	13.2939	24.9987	2.24477	middle
15	14	PC-15-3p	AGTAACGTATATCAATCTGATGCC	24	chr0	+	12327529	12327655	New	80	27.6	-44.2	1.3	14	33	17	18.6114	27.4986	15.2644	middle
16	15	PC-16-5p	TCCACAAGCGTGAACTCACCT	21	chr9	+	1323849	1323997	New	145	45	-92.5	1.4	8.5	5.5	5	11.2998	4.5831	4.48954	middle
17	15	PC-17-5p	TCCACAAGCGTGAACTCACCT	21	chr9	-	1323964	1324111	New	143	44.6	-97.4	1.5	8.5	5.5	5	11.2998	4.5831	4.48954	middle
18	16	PC-18-3p	ATGGTGGTTATCCTCAGGAAA	21	chr9	-	67165900	67166077	New	141	39.9	-64.3	0.9	1	4	12	1.32939	3.33316	10.7749	middle
19	17	PC-19-5p	AATACTCGTAAAACATTTACGGAT	24	chr12	+	47326058	47326183	New	125	34.1	-45.5	1.1	4	1	21	5.31754	0.83329	18.856	middle
20	18	PC-20-5p	GGGGCAACTTGAGATCACATGT	22	chr12	+	65125228	65125423	New	193	33.7	-68.6	1	15	22	31	19.9408	18.3324	27.8351	middle
21	19	PC-21-3p	TGAGTGACTATCTGAGAAATCAAC	24	chr6	-	38298182	38298320	New	131	32.4	-60.8	1.3	11.5	29	26.5	15.2879	24.1654	23.7945	middle
22	20	PC-22-3p	GTATATCAATCTAACGCTGTTAGT	24	chr3	-	63818267	63818445	New	147	31.3	-79.1	1.4	11	5	2.5	14.6232	4.16645	2.24477	middle
23	21	PC-23-3p	GTGCCACGTAGGACGAAAAGGAGT	24	chr1	-	53662383	53662526	New	138	31.2	-62.1	1.4	6	3	23	7.97631	2.49987	20.6519	middle
24	22	PC-24-3p	AGGAGTAGAAAATTATTTATTTA	23	chr3	-	50687983	50688206	New	163	31.2	-72.3	1	1	1	13	1.32939	0.83329	11.6728	middle
25	23	PC-25-3p	GTTTTGATGGACTTGTTTCTTT	22	chr4	-	62518084	62518275	New	186	36.5	-77.1	1.1	2	9	22	2.65877	7.49961	19.754	middle
26	24	PC-26-3p	AACGGATGACATAGATGAGCCTTT	24	chr8	-	10363026	10363175	New	147	40	-65.5	1.1	19	30	29.5	25.2583	24.9987	26.4883	middle
27	25	PC-27-5p	AAAGATATATAGGTGCTTACATG	23	chr2	+	33201097	33201297	New	197	28.9	-62.9	1.1	1	3	22	1.32939	2.49987	19.754	middle
28	26	PC-28-5p	AGAAAACTGTGAATTACATGAGAA	24	chr4	-	58222336	58222486	New	132	21.9	-31.8	1	16	16.5	19.5	21.2702	13.7493	17.5092	middle
29	27	PC-29-3p	ATGTATTGACTTGGTGTAAACACT	24	chr1	+	82338909	82339068	New	154	40	-57.2	0.9	15	14	4	19.9408	11.6661	3.59163	middle
30	28	PC-30-3p	AAAATGACCTAGATGAACCAAACT	24	chr1	-	1045671	1045808	New	130	26.1	-42.5	1.2	10.5	7	13	13.9585	5.83303	11.6728	middle
31	29	PC-31-3p	AGTGACGTATATCAACCTAATGCC	24	chr2	-	34823364	34823507	New	137	31.2	-56.6	1.3	11	29	21	14.6232	24.1654	18.856	middle
32	30	PC-32-3p	ATGGTTAATGATATGGGTGGACT	23	chr10	-	59875111	59875340	New	134	40.9	-115.3	1.2	11.5	37	23	15.2879	30.8317	20.6519	middle
33	31	PC-33-3p	ATAATGACATAGATGAGCCAAACT	24	chr9	-	5029439	5029571	New	119	32.3	-45.9	1.1	10	7	20	13.2939	5.83303	17.9581	middle
34	32	PC-34-5p	AAAATGGTAATTCAACTTTGAGCT	24	chr2	+	35087739	35087887	New	143	23.5	-51.6	1.5	8	7	23	10.6351	5.83303	20.6519	middle
35	33	PC-35-5p	TACCTAAGTTGCGCGGACTCTT	22	chr1	-	73755780	73755908	New	128	45.7	-53.2	0.9	3	2	16	3.98816	1.66658	14.3665	middle
36	34	PC-36-3p	AGAAATGACGTAGATGAACCAAAC	24	chr1	+	80344824	80344953	New	114	27.7	-33.9	0.9	22.5	20.5	31	29.9112	17.0825	27.8351	middle
37	35	PC-37-3p	AGTAACGTATATCGATCTGACGCC	24	chr11	-	1263860	1264010	New	104	26.5	-38.3	1	10	11	20	13.2939	9.16619	17.9581	middle
38	36	PC-38-5p	TTAACCAAAATGGCAAAATCGCTT	24	chr8	+	1964358	1964559	New	148	29.2	-79.5	1.3	3	1	12	3.98816	0.83329	10.7749	middle
39	37	PC-39-5p	TTAAAATCTGACGGCGTTAGATT	23	chr2	-	48337876	48338051	New	121	33	-55.7	1	8	7	13	10.6351	5.83303	11.6728	middle
40	38	PC-40-5p	AAATAATTTTTTACCCTTTTCGGC	24	chr10	-	17900654	17900829	New	171	30.7	-57.9	1.1	1	5	18	1.32939	4.16645	16.1623	middle
41	39	PC-41-3p	ACAAGATAGTGTCACGTAGGCCT	23	chr11	+	18847834	18848039	New	200	34	-75.5	1.1	15	14	13	19.9408	11.6661	11.6728	middle
42	40	PC-42-5p	ATTAGGTTGATATACGTTACTGTA	24	chr7	+	411975	412073	New	90	28.3	-39.9	1.4	18	35	5	23.9289	29.1652	4.48954	middle
43	41	PC-43-5p	CTGAATAAAGTTGAATAAGTAGAC	24	chr5	+	1566705	1566857	New	147	32	-41.1	0.8	2	5	16	2.65877	4.16645	14.3665	middle
44	42	PC-44-3p	GCAATAAGGTGATTGGGACGA	21	chr2	+	2826602	2826759	New	155	38	-45	0.8	8	5	3	10.6351	4.16645	2.69372	middle
45	43	PC-45-5p	TTTTTAGCCTACGTGACACTAGTT	24	chr6	-	13001514	13001610	New	89	42.3	-37.5	0.9	1	1	13	1.32939	0.83329	11.6728	middle
46	44	PC-46-5p	ATTAGAATCAATGTTGCTAAAGAC	24	chr1	-	9458633	9458776	New	121	32.6	-51.5	1.1	2	10	14	2.65877	8.3329	12.5707	middle
47	45	PC-47-5p	AATTTTACTGAAGAACATAGAACC	24	chr8	-	16586509	16586662	New	141	32.5	-62.1	1.2	10	8.5	15	13.2939	7.08297	13.4686	middle
48	46	PC-48-3p	GTGCCACGTAGACTGAAAAGGAGT	24	chr11	-	3882346	3882491	New	103	35.6	-52.7	1	0	0	15	0	0	13.4686	middle
49	47	PC-49-3p	CTATGAGATAAGTTCAACGTG	21	chr5	+	60646141	60646344	New	146	33.8	-81.1	1.2	520	2045	951	691.28	1704.08	853.91	high
50	48	PC-50-5p	ACACACTCTGCATTCAATTAAATT	24	chr12	+	46793872	46794017	New	140	27.4	-43.8	1.1	48	52	79	63.8105	43.3311	70.9347	middle
51	49	PC-51-5p	TTTCCATCCCTTTTCGGCCTA	21	chr8	-	22478982	22479166	New	182	32.4	-85.5	1.4	8	19	24	10.6351	15.8325	21.5498	middle
52	50	PC-52-5p	TACTTGTGTTAGTTTGACTGA	21	chr9	+	14244782	14244944	New	157	33.7	-74.8	1.4	2	16	0	2.65877	13.3326	0	middle
53	51	PC-53-3p	ATAAAACTATTAATAAAATAACTT	24	chr4	-	51510432	51510599	New	151	31	-45.1	0.9	0	1	12	0	0.83329	10.7749	middle
54	52	PC-54-5p	AAAATGCACGAGTACCCCTTCAAT	24	chr10	-	7150183	7150336	New	149	32.5	-67.1	1.3	1	4	16	1.32939	3.33316	14.3665	middle
55	53	PC-55-3p	TGAAGTTCCTCGGCTGAATTGTC	23	chr6	+	20323353	20323529	New	173	38.4	-129	1.9	11	13	20	14.6232	10.8328	17.9581	middle
56	54	PC-56-3p	ATTCACAGTTTTCTTGTAGTGACT	24	chr11	-	5263660	5263784	New	92	32.8	-37.2	0.9	6	13	11	7.97631	10.8328	9.87698	middle
57	55	PC-57-5p	GATAGCGTCAGATTGATATACGTT	24	chr9	-	2184534	2184633	New	92	33	-38	1.2	8	10	11.5	10.6351	8.3329	10.3259	middle
58	56	PC-58-5p	ATTTCACTGAAGAACATAGAACCC	24	chr11	+	9856939	9857117	New	174	31.3	-80.4	1.4	15	29.5	36	19.9408	24.5821	32.3247	middle
59	57	PC-59-3p	AATCAACTCGGATACAATGTATGT	24	chr9	-	6065570	6065723	New	142	39	-52.7	0.9	5	11	20	6.64693	9.16619	17.9581	middle
60	58	PC-60-5p	CACAATTTTATCCGTCGATCCGAT	24	chr1	+	78108535	78108601	New	65	34.3	-31.1	1.4	3	1	12	3.98816	0.83329	10.7749	middle
61	59	PC-61-3p	AAGCAATGTCAAGTAACTGAT	21	chr9	-	555992	556135	New	141	34	-46.4	0.9	3	15	11	3.98816	12.4994	9.87698	middle
62	60	PC-62-3p	GTGATTCACATGTATCTAGGATA	23	chr12	+	62040509	62040603	New	89	33.7	-45.3	1.4	5	0	13	6.64693	0	11.6728	middle
63	61	PC-63-5p	TAGAAAGGATTTAAGACAACT	21	chr3	+	20139204	20139381	New	138	32	-68.5	1.2	1	2	12	1.32939	1.66658	10.7749	middle
64	62	PC-64-5p	TTATCTGCATCGTATGTTTACACC	24	chr7	+	2212313	2212407	New	89	35.8	-29.6	0.9	0	0	13	0	0	11.6728	middle
65	63	PC-65-3p	AACATGTGTTCTCAGGTTACCCCT	24	chr12	+	65125228	65125429	New	199	33.7	-73.3	1.1	17	29	26	22.5995	24.1654	23.3456	middle
66	64	PC-66-5p	CTTTTCGATCTACGTGACACTATC	24	chr6	+	37951598	37951739	New	136	32.4	-48.2	1	4	4	12	5.31754	3.33316	10.7749	middle
67	65	PC-67-5p	AGTGGACAAGTAAAGGTGGATGGA	24	chr6	-	1522104	1522234	New	125	37.4	-64.1	1.3	55	144	87	73.1162	119.994	78.1179	middle
68	66	PC-68-5p	AATAATTTCTTACCCCTTTTCGGC	24	chr7	-	54656669	54656874	New	180	36.4	-82.5	1.1	2	3	14	2.65877	2.49987	12.5707	middle
69	67	PC-69-3p	TCCAAAGGTGAATGAAGGATAGT	23	chr12	+	11193633	11193841	New	175	33.5	-54.6	0.8	6	12	18	7.97631	9.99948	16.1623	middle
70	68	PC-70-5p	TAAGTTCCTTTAATCTTTCTT	21	chr5	-	26995317	26995574	New	204	28.3	-119.2	1.6	2.5	24	35.5	3.32346	19.999	31.8757	middle
71	69	PC-71-3p	TCACAAAGTGATGGTTGCAGT	21	chr12	+	7760835	7760968	New	90	32.1	-61.8	1.4	7	13	9.5	9.3057	10.8328	8.53012	middle
72	70	PC-72-5p	GCAGCACTATTAAGATTCTC	20	chr10	+	63061173	63061283	New	105	30.6	-37.6	1.1	8	6	1	10.6351	4.99974	0.897907	middle
73	71	PC-73-3p	GAGTGAGTATCTGAGAAATCAACT	24	chr1	-	1604078	1604215	New	132	35.5	-48.2	1	3	7.5	29	3.98816	6.24968	26.0393	middle
74	72	PC-74-5p	TTAGGACGGAGAATTTAAAATACT	24	chr12	-	4997133	4997218	New	80	24.4	-52.1	2.5	8	17	9	10.6351	14.1659	8.08116	middle
75	73	PC-75-3p	TCGTCTCTTTATATTTATATTGCC	24	chr11	-	27851641	27851816	New	170	29	-77.8	1.5	9	10	9	11.9645	8.3329	8.08116	middle
76	74	PC-76-3p	ATGTATTGGCTTGGTATAAACACT	24	chr11	+	1709699	1709829	New	125	32.8	-49.4	1.1	5	13	4	6.64693	10.8328	3.59163	middle
77	75	PC-77-3p	AGAGAGGTTTGACTGTACGGTACT	24	chr10	-	1758610	1758738	New	120	30.2	-39.9	1	7	19	9	9.3057	15.8325	8.08116	middle
78	76	PC-78-5p	TATGGTAGATACAATGTTTGGCTT	24	chr2	-	30903587	30903703	New	111	23.9	-25.2	0.9	6	22	6	7.97631	18.3324	5.38744	middle
79	77	PC-79-3p	AAGGTATCTGAGATTTCGGGCACA	24	chr8	-	31364976	31365098	New	117	35.8	-65.3	1.5	5	12	12	6.64693	9.99948	10.7749	middle
80	78	PC-80-3p	ACGAGGACATGAGTGAACCAAACT	24	chr2	-	33638705	33638897	New	164	38.3	-95.4	1.3	30	23	24	39.8816	19.1657	21.5498	middle
81	79	PC-81-5p	AGAATTTAGAAACGATTTCACTGA	24	chr5	+	55705515	55705689	New	147	32	-64.1	1.1	10	14	13.5	13.2939	11.6661	12.1217	middle
82	80	PC-82-5p	ACGTATTGGATTGATGTAAACACT	24	chr7	-	531138	531334	New	194	26.4	-74.4	1.4	2	18	8	2.65877	14.9992	7.18326	middle
83	81	PC-83-3p	ATGACTGCTTTCACAACTCAAACT	24	chr7	+	61582859	61583012	New	148	30.5	-94.7	2	15.5	17.5	55	20.6055	14.5826	49.3849	middle
84	82	PC-84-5p	ATAAAATTAAACAAGTAGACATGC	24	chr3	+	31142	31269	New	85	25.8	-25.8	0.8	3	11	22	3.98816	9.16619	19.754	middle
85	83	PC-85-3p	TCGCGGTCGAGGTTGTAGAGA	21	chr5	+	52925012	52925259	New	155	44	-108.1	1	3	2	14	3.98816	1.66658	12.5707	middle
86	84	PC-86-5p	AAAGTTTGGTTCACTCATGTCCTC	24	chr2	+	33638804	33638966	New	160	40.5	-88.5	1.3	9	6	17	11.9645	4.99974	15.2644	middle
87	85	PC-87-3p	TTAACGGATGACATAGATGAACT	23	chr1	+	14426249	14426410	New	143	31.5	-53.7	1.1	4	9	15	5.31754	7.49961	13.4686	middle
88	86	PC-88-3p	GATAGTACAGGTAGGAAACTCACA	24	chr4	-	1579993	1580161	New	151	38.5	-72.1	1.1	24	14	3	31.9052	11.6661	2.69372	middle
89	87	PC-89-5p	AAGACGACAAGATTAAAGAACAAT	24	chr11	+	49778091	49778207	New	102	29.1	-42.9	1.3	5	8	12	6.64693	6.66632	10.7749	middle
90	88	PC-90-3p	AACCAAATAATGCAGTTGTATCTC	24	chr9	-	64280373	64280496	New	118	19.4	-29.5	1.2	10	10	9	13.2939	8.3329	8.08116	middle
91	89	PC-91-5p	AAGTGTGAAATTAGGTCTTAGGCC	24	chr9	-	21414166	21414284	New	115	43.7	-52.2	1	9	5	2	11.9645	4.16645	1.79581	middle
92	90	PC-92-5p	ATTTCACTGAAGAACATAGAACTC	24	chr5	-	740091	740316	New	151	34.5	-81.6	1	6	11	13.5	7.97631	9.16619	12.1217	middle
a, 5p/3p indicated that the mature miRNAs is in the same position in the precursor as the reported mature miRNAs.
b, new discovered 5p/3p sequence was annotated as p3/p5, which is different with the reported sequences.
c, ‘_aly’ indicated that the miRNAs was found in Arabidopsis lyrata with ‘aly’ as abbreviation. aly, Arabidopsis lyrata; ata, Aegilops tauschii; ath, Arabidopsis thaliana; bdi, Brachypodium distachyon; bna, Brassica napus; cca, Cynara cardunculus; cme, Cucumis melo; cpa, Carica papaya; csi, Citrus sinensis; ctr, Citrus trifoliata; gma, Glycine max (L.) Merrill; hvu, Hordeum vulgare; lus, Linum us…
d, sequence in miRbase, new: miRNAs identified in this study and not reported in miRBase,mainly for new reported 5p or 3p sequence; diff: confirming miRNA sequences in miRBase, but different sequences are reported in our study; yes: confirming miRNA sequences in miRBase.
e, expression levels, high: the number of reads in the following reported miRNAs is higher than the average copy of the data set; medium: the number of reads in the following reported miRNAs is higher than 10 and less than average copy of the data set; low: the number of reads in the following reported miRNAs is less than 10.
