# Supplementary material for: Identification of miRNAs and their targets in wild tomato at moderately and acutely elevated temperatures by high-throughput sequencing and degradome analysis
Source: Sci Rep. 2016 Sep 22;6:33777. doi: 10.1038/srep33777 (PMC5031959; doi:10.1038/srep33777)
Supplement: Supplementary Table S2 [file srep33777-s3.xls]

## Sheet: Supplementary Table S2
Supplementary Table S2. Pre-miRNA sequences of the miRNAs detected in wild tomato at a control temperature (26/18°C, NT), moderately elevated temperature (33/33°C, MET) and acutely elevated temperature (40/40°C, AET)
This is from the paper entitled ‘Identification of miRNAs and their targets in wild tomato at moderately and acutely elevated temperatures by high-throughput sequencing and degradome analysis’ by Rong Zhou, Qian Wang, Fangling Jiang, Xue Cao, Mintao Sun, Min Liu and Zhen Wu.
Pre-miRNAs index	miRNAs index	miRNAs name	pre-miRNA sequences
1	1	spi-miR156d-5p	caaaggggcggTGACAGAAGAGAGTGAGCACacatggcgttttctggcatgatgtttnnnnnnnnnnnngcttgaaactatgtgtGCTCACTGCTCTATCTGTCACCtcccaccaattcctctatctttctttatatgtatctg
1	2	spi-miR156d-3p	caaaggggcggTGACAGAAGAGAGTGAGCACacatggcgttttctggcatgatgtttnnnnnnnnnnnngcttgaaactatgtgtGCTCACTGCTCTATCTGTCACCtcccaccaattcctctatctttctttatatgtatctg
2	3	spi-miR156a	tgattattgTTGACAGAAGATAGAGAGCACtaatgatgatatgctaatttcattcaatttgggcagcaaaagcatctcaattcatttgtGCTCTCTATGCTTCTGTCATCaccttca
2	4	spi-miR156i-p3_nta	tgattattgTTGACAGAAGATAGAGAGCACtaatgatgatatgctaatttcattcaatttgggcagcaaaagcatctcaattcatttgtGCTCTCTATGCTTCTGTCATCaccttca
3	5	spi-miR156e-3p	tggtggTGATAGAAGAGAGTGAGCACacatggtgttttcttgcatgatgtttatatatatatatgcttgaaactatgtgtGCTTACTCTCTATCTGTCACCccca
4	6	spi-miR156e-5p	tggtggTGATAGAAGAGAGTGAGCACacatggtgttttcttgcatgatgtttnnnnnnnnnnnngcttgaaactatgtgtgcttactctctatctgtca
5	7	spi-miR156a	TTGACAGAAGATAGAGAGCACgaataatgaggtgctaATTGGAAGCTGCACCTTAATTCTTtgtgctctctattcttctgtcat
5	8	spi-miR156b-p3	TTGACAGAAGATAGAGAGCACgaataatgaggtgctaATTGGAAGCTGCACCTTAATTCTTtgtgctctctattcttctgtcat
6	9	spi-miR159	aacttgcaatcgtacTTTGGAGTGAAGGGAGCTCgagcttctttgcccatgagggctctgaagaagaggtgtggccatttaaaagggcatggctgccaggaattacacccaaggatgaggggtgataa
7	10	spi-miR159	agaagttaaaatagccaatgccttactcaccttattagctgTTTGGATTGAATGGAGCTCag
8	11	spi-miR159	ggattcactatgtccagctggaggggattgaattagaatatcaacagagtctaatgaaggaagagccgaatgaggtgaaccccagttctctgtctggtTTTGGAGTGAAGGGAGCTCCA
9	12	spi-miR159-p5	tggagctccttgaagtccaacagaagatctaacaggttagattgAGCTGCTGACCTATGGATTCCtcagccctatctatttatgatttcaaacatatagataggtttgtggGTTTGCATATGTCAGGAGCTTTattttaccctttgtttgatca
9	13	spi-miR159-p3	tggagctccttgaagtccaacagaagatctaacaggttagattgAGCTGCTGACCTATGGATTCCtcagccctatctatttatgatttcaaacatatagataggtttgtggGTTTGCATATGTCAGGAGCTTTattttaccctttgtttgatca
10	14	spi-miR160a	caagtcgtgtacacgtataTGCCTGGCTCCCTGTATGCCAtttgcaaagctcaccgtaatatatcgatgggccttgttgaatgGCGTATGAGGAGCCAAGCATAttccgatatcgtgtatatgatgttg
10	15	spi-miR160a-3p_stu	caagtcgtgtacacgtataTGCCTGGCTCCCTGTATGCCAtttgcaaagctcaccgtaatatatcgatgggccttgttgaatgGCGTATGAGGAGCCAAGCATAttccgatatcgtgtatatgatgttg
11	16	spi-miR162	ggaggcagcggttcatcgatccgttccctggaagctgannnnnnnnnnacgcnnnnntacagcaaaaggaatcggTCGATAAACCTCTGCATCCAG
12	17	spi-miR164a-5p	gtTGGAGAAGCAGGGCACGTGCAaattcttgtattcgacaatatatgcattactaatggtaatgcatgaATTTTGCACGTGTTCTCCTTCTCCaac
12	18	spi-miR164b-p3	gtTGGAGAAGCAGGGCACGTGCAaattcttgtattcgacaatatatgcattactaatggtaatgcatgaATTTTGCACGTGTTCTCCTTCTCCaac
13	19	spi-miR164a-5p	tcgagaTGGAGAAGCAGGGCACGTGCAttactaactcatacgcaagatttatcgatgtttcgaaaattctgctatcatagtactgtattttacagcaaatagtgtttgtactttacatgtatgtgataaaatgatgagttagttattCATGTGCCTGTTTTCCCCATCatga
13	20	spi-miR164a-3p	tcgagaTGGAGAAGCAGGGCACGTGCAttactaactcatacgcaagatttatcgatgtttcgaaaattctgctatcatagtactgtattttacagcaaatagtgtttgtactttacatgtatgtgataaaatgatgagttagttattCATGTGCCTGTTTTCCCCATCatga
14	21	spi-miR166a	aTCGTCGGACCAGGCTTCATTCCCC
15	22	spi-miR166a	attgttgaggagaatgtcgtctggttcgagatctttcataagaaaggtaaatgaatgacaagttttcatatatgtatcgtgaatgattTCGGACCAGGCTTCATTCCCCtcaactct
16	23	spi-miR166c-5p	ggagagagagcttttgtattgcggGGAATGTTGTCTGGCTCGAggaatcnnnnnttgtttcttatagatagatctgtatattttgtttatagatctataatgnnnnngatgTCGTCGGACCAGGCTTCATTCCccacaatgaatattgctctctcaca
16	24	spi-miR166c-3p	ggagagagagcttttgtattgcggGGAATGTTGTCTGGCTCGAggaatcnnnnnttgtttcttatagatagatctgtatattttgtttatagatctataatgnnnnngatgTCGTCGGACCAGGCTTCATTCCccacaatgaatattgctctctcaca
17	25	spi-miR166a-p5	gttgaggAGAATGTCGTCTGGTTCGAGAtctttcataagaaaggtaaatgaatgacaagttttcatatatgtatcgtgaatgattTCGGACCAGGCTTCATTCCCCtcaac
17	26	spi-miR166a	gttgaggAGAATGTCGTCTGGTTCGAGAtctttcataagaaaggtaaatgaatgacaagttttcatatatgtatcgtgaatgattTCGGACCAGGCTTCATTCCCCtcaac
18	27	spi-miR166a	tcccatagatcatatggaggaagttctctcagttgaggggaatgttgtctggctcgaggtcaccaattagatccataatccctatatataccatgcttttcaaaaaaaagatttataatatgaaaaggggttatgaatcatgtgttagtgttgTCGGACCAGGCTTCATTCCCCccaattgttactcctctagctagggga
19	28	spi-miR166b-p5	tcccatagatcatatggaggaagttctctcagttgaggGGAATGTTGTCTGGCTCGAGGtcaccaattagatccataatccctatatataccatgcttttcnnnnnnnngatttataatatgaaaaggggttatgaatcatgtgttagtgttgtcggaccaggcttcattnnnnnnaattgttactcctctagctagggga
20	29	spi-miR166c-5p	tgaggGGAATGTTGTCTGGCTCGAggtcaccaattagatccataatccctatatataccatgcttttcnnnnnnnngatttataatatgaaaaggggttatgaatcatgtgttagtgttgtcggaccaggcttcattnnn
21	30	spi-miR166c-5p	tgtgtgtggtgagtttgaggGGGATGTTGTCTGGCTCGACAcaattactctattgtatgtatttagttattcgttatcaagattgatgtcgataacgaataaattaaacacatatatacaagatgtaaaaagggagtaaaggcgTCGGACCAGGCTTCATTCCTCtcaaacaatattctacttttaca
22	31	spi-miR166c-p5	tgtgtgtggtgagtttgannnnnatgttgtctggctcgacacaattactctattgtatgtatttagttattcgttaTCAAGATTGATGTCGATAACGAataaattaaacacatatatacaagatgtnnnnngggagtaaaggcgTCGGACCAGGCTTCATTCCTCtcaaacaatattctacttttaca
22	32	spi-miR166c-3p	tgtgtgtggtgagtttgannnnnatgttgtctggctcgacacaattactctattgtatgtatttagttattcgttaTCAAGATTGATGTCGATAACGAataaattaaacacatatatacaagatgtnnnnngggagtaaaggcgTCGGACCAGGCTTCATTCCTCtcaaacaatattctacttttaca
23	33	spi-miR166a	ttaaggAGAATGTTGTCTGGTTCGTGAccatatatctttcttcacataaatgaTCTCGGACCAGGCTTCATTCCcctcaa
24	34	spi-miR167b-5p	acatcgtgcagcactagcagtTGAAGCTGCCAGCATGATCTaaactttccttttagttcaaatataattcgaggaaagatcagatcatgtggcagccttacctgtcaatgccatcacgaatt
25	35	spi-miR167b-5p	gatcagaatgcataaactttaaattctaactccgtctcacttctgtatgttggnnnnnngagaggtTAAAGCTGCCAGCATGATCTGGtaagaacaaaatcctattatat
26	36	spi-miR167a	tcgtgcagcactagcagtTGAAGCTGCCAGCATGATCTAaactttccttttagttcaaatataattcgaggAAAGATCAGATCATGTGGCAGCCTtacctgtcaatgccatcacga
26	37	spi-miR167a-p3	tcgtgcagcactagcagtTGAAGCTGCCAGCATGATCTAaactttccttttagttcaaatataattcgaggAAAGATCAGATCATGTGGCAGCCTtacctgtcaatgccatcacga
27	38	spi-miR167b-5p	tctcacttctgtatgttggttttttgagaggtTAAAGCTGCCAGCATGATCTGGtaagaacaaaatcctattatatttcatctatattttcttataaaaagaagaaatgaatttaaatttgaattttttgtaaaaaaaaaatgttgaggtttttaatttccttcttttggatttgaaaaaaagaaaattaaatttttgtaaggattttatttctttgaagaaaatatagatagatagctttggttccatcAGGTCATCTAGCAGCTTCAATcactcaccaacaatacacacaaagga
28	39	spi-miR168a-5p	ctcttatTCGCTTGGTGCAGGTCGGGACctcattcgccggcgccgggaataatgccggacgaacgacggcggtgttaattctactaaagctgtcaccgacggatagatgtttgattagcggcgaaatttgggtCCTGCCTTGCATCAACTGAATtggag
28	40	spi-miR168a-3p	ctcttatTCGCTTGGTGCAGGTCGGGACctcattcgccggcgccgggaataatgccggacgaacgacggcggtgttaattctactaaagctgtcaccgacggatagatgtttgattagcggcgaaatttgggtCCTGCCTTGCATCAACTGAATtggag
29	41	spi-miR168a-5p	ttgcggtggtttctcatTCGCTTGGTGCAGGTCGGGACctacctcgccggcaacaatggcggtagctgacggcgacggcagcgtaccggtnnnnnngaatcttannnnnacatgttgttgcgtagtttgggtCCCGCCTTGCATCAACTGAATaggagactgcggtga
29	42	spi-miR168b-3p	ttgcggtggtttctcatTCGCTTGGTGCAGGTCGGGACctacctcgccggcaacaatggcggtagctgacggcgacggcagcgtaccggtnnnnnngaatcttannnnnacatgttgttgcgtagtttgggtCCCGCCTTGCATCAACTGAATaggagactgcggtga
30	43	spi-miR169e-5p	aggaggagaggccttacatgaattagaagagtttctatttgtttagTAGCCAAGGATGACTTGCCTttcatcaatgccttttgtaaaatggaaattgattacaacactttctatggtattgggaaaatgagTGGCAAGCATCTTTGGCGACTtgacaaactcttctttgtcatgttagtccatcttcttcct
30	44	spi-miR169e-3p	aggaggagaggccttacatgaattagaagagtttctatttgtttagTAGCCAAGGATGACTTGCCTttcatcaatgccttttgtaaaatggaaattgattacaacactttctatggtattgggaaaatgagTGGCAAGCATCTTTGGCGACTtgacaaactcttctttgtcatgttagtccatcttcttcct
31	45	spi-miR169d	gaagaggggttttatatgaagttgagagtattatttagTAGCCAAGGATGACTTGCCTacttcatttgatatatagtttaaaataataatattgacaatatttgtcatttggtcgtagGCAAGTTATCCTGGCTATCTtgacatgctcgtaannnnncatgtaagaccttatcttc
31	46	spi-miR169d-p3	gaagaggggttttatatgaagttgagagtattatttagTAGCCAAGGATGACTTGCCTacttcatttgatatatagtttaaaataataatattgacaatatttgtcatttggtcgtagGCAAGTTATCCTGGCTATCTtgacatgctcgtaannnnncatgtaagaccttatcttc
32	47	spi-miR169a-p5	ggtctataaggtttgcatgaagttgaagagagtcaagTTGCAGCCAAGGATGACTTGCcggaccaaaagttgtgaccattttctagttccggcaagttgnnnnnggctataagtttgctctcttcttctcatgttatcctcgttagacc
33	48	spi-miR169c	gtctagagagttattgtatgaagaggtagggagtggagtgCAGCCAAGGATGACTTGCCGAgatgttgtagcctaatgcaatGACATATCGGCAGGTCATCTTTGGctacattttattctctcctattcatgtaaaactttatagac
33	49	spi-miR169c-p3	gtctagagagttattgtatgaagaggtagggagtggagtgCAGCCAAGGATGACTTGCCGAgatgttgtagcctaatgcaatGACATATCGGCAGGTCATCTTTGGctacattttattctctcctattcatgtaaaactttatagac
34	50	spi-miR169b-p5	TAGCCAAGGATGACTTGCCTgctccatagtctaaaatgtgtttaatcacattttaatttggtttcaggcagtctccttggctaccttgacatgctcttttcttttatgcaagatatcttttcaaaatagaagttttagtcatcgttaaaatatcgagacggggttacaagtcttatttaaaagaagagaagtctagcatgatgagaagagtcttatttggTAGCCAAGGATGACTTGCCTGcaccgtacttgaaa
34	51	spi-miR169b	TAGCCAAGGATGACTTGCCTgctccatagtctaaaatgtgtttaatcacattttaatttggtttcaggcagtctccttggctaccttgacatgctcttttcttttatgcaagatatcttttcaaaatagaagttttagtcatcgttaaaatatcgagacggggttacaagtcttatttaaaagaagagaagtctagcatgatgagaagagtcttatttggTAGCCAAGGATGACTTGCCTGcaccgtacttgaaa
35	52	spi-miR171d-5p_stu	acgagATATTGGTGCGGTTCAATTAGaaagcgcacttctttatatatagaacttcgttattTAATTGAGCCGTGCCAATATCacgtatt
35	53	spi-miR171b-p3_mes	acgagATATTGGTGCGGTTCAATTAGaaagcgcacttctttatatatagaacttcgttattTAATTGAGCCGTGCCAATATCacgtatt
36	54	spi-miR171e-5p_mtr	atggaagaagCGATGTTGGTGAGGTTCAATCcgaagacgaatttatgcttattttcgtaaagaacgatctcagaTTGAGCCGCGCCAATATCACTtcttattttcattccgt
36	55	spi-miR171d	atggaagaagCGATGTTGGTGAGGTTCAATCcgaagacgaatttatgcttattttcgtaaagaacgatctcagaTTGAGCCGCGCCAATATCACTtcttattttcattccgt
37	56	spi-miR171c-p5	caaatggatgaatacacgAGATATTGGTGCGGTTCAATGagaaagcagtacttaagaacannnnngagtctacnnnnngaTTGAGCCGCGCCAATATCACGtgtagctaaatctttagttg
37	57	spi-miR171d	caaatggatgaatacacgAGATATTGGTGCGGTTCAATGagaaagcagtacttaagaacannnnngagtctacnnnnngaTTGAGCCGCGCCAATATCACGtgtagctaaatctttagttg
38	58	spi-miR171b-5p_stu	taggaagatatatatAGATATTGATGCGGTTCAATCtgaaagacatggttagatatgtaattagccttgtaattttggaTTGAGCCGCGTCAATATCTCTcttccta
38	59	spi-miR171e	taggaagatatatatAGATATTGATGCGGTTCAATCtgaaagacatggttagatatgtaattagccttgtaattttggaTTGAGCCGCGTCAATATCTCTcttccta
39	60	spi-miR171a-5p_stu	tgaaacagtaactttgaTATTGGCCTGGTTCACTCAGAcaacaaaatgtaaactatatttgaatggttgagttttcgnnnnncgttTGATTGAGCCGTGCCAATATCtcagtttctctttca
39	61	spi-miR171a	tgaaacagtaactttgaTATTGGCCTGGTTCACTCAGAcaacaaaatgtaaactatatttgaatggttgagttttcgnnnnncgttTGATTGAGCCGTGCCAATATCtcagtttctctttca
40	62	spi-miR172b-p5	atGTAGCATCATCAAGATTCATAcatgaaaattaagaggcaaggttaaatatgtagctttaatttgaaatgnnnnntataatatatcatgaccatgtctatttatttcaaagtgAGAATCTTGATGATGCTGCAT
40	63	spi-miR172a	atGTAGCATCATCAAGATTCATAcatgaaaattaagaggcaaggttaaatatgtagctttaatttgaaatgnnnnntataatatatcatgaccatgtctatttatttcaaagtgAGAATCTTGATGATGCTGCAT
41	64	spi-miR172a-5p_stu	atGTGGCATAATCAAGATTCACGtgaaaagttgcaaattggttatataattgatgaaattaatggctggctatttgaaactcacgAGAATCTTGATGATGCTGCAT
41	65	spi-miR172a	atGTGGCATAATCAAGATTCACGtgaaaagttgcaaattggttatataattgatgaaattaatggctggctatttgaaactcacgAGAATCTTGATGATGCTGCAT
42	66	spi-miR319b-p5	aagattctaattttgtgatttagatgtaatgtggaagatggtataagagagcttcctttagtccactcataggtagacgaaggatttgaattATCTCCCGACTCATTCATTCAaacgcaataggaagtatgtaatcttatactattgtgaatgtgtgaatgatgcgggagataaattctctccnnnnnatctgtgcTTGGACTGAAGGGAGCTCCCTtttaccttctttcttcggtttcttttagtcgaattggtttcttatgaattagttgtttggggc
42	67	spi-miR319a	aagattctaattttgtgatttagatgtaatgtggaagatggtataagagagcttcctttagtccactcataggtagacgaaggatttgaattATCTCCCGACTCATTCATTCAaacgcaataggaagtatgtaatcttatactattgtgaatgtgtgaatgatgcgggagataaattctctccnnnnnatctgtgcTTGGACTGAAGGGAGCTCCCTtttaccttctttcttcggtttcttttagtcgaattggtttcttatgaattagttgtttggggc
43	68	spi-miR319a-p5	gaagagagctttctttagtccacacatggggaacgatagggttcaatTTGCTGCCGACTCATTCATCCAaatgttgaggtcttgataatcgagtgccacctcagcaactgagtgaatgaagcgggagtacaagttgagtcttgagcttcctgtacTTGGACTGAAGGGAGCTCCCTcttac
43	69	spi-miR319a	gaagagagctttctttagtccacacatggggaacgatagggttcaatTTGCTGCCGACTCATTCATCCAaatgttgaggtcttgataatcgagtgccacctcagcaactgagtgaatgaagcgggagtacaagttgagtcttgagcttcctgtacTTGGACTGAAGGGAGCTCCCTcttac
44	70	spi-miR319c-5p	ggaatggtccaagAGAGCTTCCTTCAGCCCACTCacggaggagaaatggggttgaattagctgccgactcattcatccaaccactcagtagaaaggataggttttgtgctactgtgattgagtgaatgatgcgggagatagttttctatccctctctttccttgcTTGGACTGAAGGGAGCTCCTTttccccatt
44	71	spi-miR319a	ggaatggtccaagAGAGCTTCCTTCAGCCCACTCacggaggagaaatggggttgaattagctgccgactcattcatccaaccactcagtagaaaggataggttttgtgctactgtgattgagtgaatgatgcgggagatagttttctatccctctctttccttgcTTGGACTGAAGGGAGCTCCTTttccccatt
45	72	spi-miR390a-5p	agagatcaactatgaatgttgttcttgtggaaatggcatggggaatctataAAGCTCAGGAGGGATAGCACCatgaatacatcttaatggctatctatagCGCTATCCATCCTGAGTTTTAtggcttcttcatgctcgcttttggtgcttcatgttgatcttt
45	73	spi-miR390a-3p	agagatcaactatgaatgttgttcttgtggaaatggcatggggaatctataAAGCTCAGGAGGGATAGCACCatgaatacatcttaatggctatctatagCGCTATCCATCCTGAGTTTTAtggcttcttcatgctcgcttttggtgcttcatgttgatcttt
46	74	spi-miR390b-5p	gcatggagaatctgtaAAGCTCAGGAGGGATAGCGCCatggatgactcaattcgannnnngtacacatctTTAGCGCTATCCATCCTGAGTttcacggc
46	75	spi-miR390b-p3	gcatggagaatctgtaAAGCTCAGGAGGGATAGCGCCatggatgactcaattcgannnnngtacacatctTTAGCGCTATCCATCCTGAGTttcacggc
47	76	spi-miR394-5p	cagtgtagagccatTTTGGCATTCTGTCCACCTCCcagcttgctgaggactgaggannnnnccaaagtgccaaactagctctgcagnn
48	77	spi-miR394-5p	catgaagatttctcaaagggttccttacatagttcTTTGGCATTCTGTCCACCTCCtttaccttcataatcttctannnnnnnagnnnnntaannnnngttattannnnnnnnnnnnnntggAGGTGGGCATACTGTCAACAGatttgtgttagtttctctttgtgaaatcttctt
48	78	spi-miR394-3p	catgaagatttctcaaagggttccttacatagttcTTTGGCATTCTGTCCACCTCCtttaccttcataatcttctannnnnnnagnnnnntaannnnngttattannnnnnnnnnnnnntggAGGTGGGCATACTGTCAACAGatttgtgttagtttctctttgtgaaatcttctt
49	79	spi-miR394-p5	gtttcacggaggtttgacaaagggtttcttacagagtTCATTGGCATTCTGTCCACCTccctcgttcnnnnnncgagnnnnnnngaagaannnnnnaagcaagatttagtgtggAGGTGGGCATACTGCCAATAGagctgtgttggtttctctttgtaaaaccctcgtgatac
49	80	spi-miR394-3p	gtttcacggaggtttgacaaagggtttcttacagagtTCATTGGCATTCTGTCCACCTccctcgttcnnnnnncgagnnnnnnngaagaannnnnnaagcaagatttagtgtggAGGTGGGCATACTGCCAATAGagctgtgttggtttctctttgtaaaaccctcgtgatac
50	81	spi-miR395a-p5	agggcttactttgatgttggaagccttgctgaagtgtttnnnnnaACTCCCGGGTTGACTTTGAAAATTacgcaaacaagtatatataaatgcatgagtacgtattagctaaagatgatgagtacaatattgattcatgtacctttggagttcccttgaccacttcatgagagcttaatatttgattgtttgaagtcct
51	82	spi-miR395b-p5	ttaaggtgttccctagagttcccttgACCACTTCATGAGGGCTTACTTTGatgttagaagcattgctaaagtgtctggtggaactcctgggttgacttt
52	83	spi-miR396a-3p	ctttgtatttTTCCACAGCTTTCTTGAACTGcatatatttgaaaactcacaccatatataaccaattattattattggaggtgaaaataaaataaaaaattgttgcggttcaataaggctgtgggaagatacagatagt
53	84	spi-miR396a-5p	ctttgtgtacttTTCCACAGCTTTCTTGAACTGcatacatataacnnnnnnntctgannnnnnnnngannnnnnnnnacttttataaagnnnnnntttagatggaaagaattaaattgttgcgGTTCAATAAAGCTGTGGGAAGatacatata
53	85	spi-miR396a-3p	ctttgtgtacttTTCCACAGCTTTCTTGAACTGcatacatataacnnnnnnntctgannnnnnnnngannnnnnnnnacttttataaagnnnnnntttagatggaaagaattaaattgttgcgGTTCAATAAAGCTGTGGGAAGatacatata
54	86	spi-miR396b	gatgaccaagtcctagtcatgcttTTCCACAGCTTTCTTGAACTTcttcttgctaaattttgatctctaaattgataattttgagatgagatttgaagctatgaaagTCCAAGAAAGCTGTGGGAAAagatggcaagctttggacttat
54	87	spi-miR396-3p_stu	gatgaccaagtcctagtcatgcttTTCCACAGCTTTCTTGAACTTcttcttgctaaattttgatctctaaattgataattttgagatgagatttgaagctatgaaagTCCAAGAAAGCTGTGGGAAAagatggcaagctttggacttat
55	88	spi-miR396a-5p	tcatgcttTTCCACAGCTTTCTTGAACTTcttcttgctaaattttgatctctaaattgataattttgagatgagatttgaagctatgaaagtccaagaaagctgtgggaaaaga
56	89	spi-miR397	cagagtacttagaaacatgATTGAGTGCAGCGTTGATGACatatttgagaagtcctgcatttgggccttcctcannnnncaTCAACGCTAAACTCGATCATGnnnnnaattctctg
56	90	spi-miR397-p3	cagagtacttagaaacatgATTGAGTGCAGCGTTGATGACatatttgagaagtcctgcatttgggccttcctcannnnncaTCAACGCTAAACTCGATCATGnnnnnaattctctg
57	91	spi-miR397	cagagtacttagaaacatgATTGAGTGCAGCGTTGATGAcatatttgagaagtcctgcatttgggccttcctcatttttcatcaacgctaaactcgatcatgtttttaattctctg
58	92	spi-miR399-p5	taGGGCTACACTCTATTGGCATGcaacttgatcaaatatttgagctgaaaTGCCAAAGGAGAGTTGCCCTA
58	93	spi-miR399	taGGGCTACACTCTATTGGCATGcaacttgatcaaatatttgagctgaaaTGCCAAAGGAGAGTTGCCCTA
59	94	spi-miR403-5p	agaaattgaaaatcaggaagaggcatatttcaCGTTTGTGCGTGAATCTAACaactcttttcatctgnnnnnctgttattgtttgCTAGATTCACGCACAAGCTCGtaatatggcttttccaatctctgcgctttgatttct
59	95	spi-miR403-3p	agaaattgaaaatcaggaagaggcatatttcaCGTTTGTGCGTGAATCTAACaactcttttcatctgnnnnnctgttattgtttgCTAGATTCACGCACAAGCTCGtaatatggcttttccaatctctgcgctttgatttct
60	96	spi-miR477-5p	agctaggcattgcttgtTGTCTCTCCCTCAAGGGCTCCtcttcaagatccttataaacaagaaagcatgannnnnaggagttcttgtagggtgagacaacaagaaattccttgct
61	97	spi-miR482d-p5	aatggaaagggAGGAGGGATTTGGGAATCTTTTggagtgggtgggatggnnnnntattgtannnnnnnnnctaacggnnnnnnngatgagaattgagannnnncctattccacccatgccaatggcttccagtcatttactccttttcctta
62	98	spi-miR482a-p5	cgaaaatctatgGGGATTGGTGAGTTGGAAAGCttttcnnnnncttctcttgtgattagcTTTCCAATTCCACCCATTCCTAtgg
62	99	spi-miR482a	cgaaaatctatgGGGATTGGTGAGTTGGAAAGCttttcnnnnncttctcttgtgattagcTTTCCAATTCCACCCATTCCTAtgg
63	100	spi-miR482d-5p	gagagatttgggaagcttttggagtgggtgggatggaaaaatatcgtatttattttttttccttaaaaggcaaaaaagataagaaatgagattTTTCCTATTCCACCCATGCCAAtggcttccaatcatttactc
64	101	spi-miR482e-5p	gatctgtgctatggaaatattgatggcgttgaaagggatgagagtattgggaagttgttggtTGTGGGTGGGGTGGAAAGATTtgataaatctaattttaaagagattaaaTCTTTCCTACTCCTCCCATACCcatgacttccactagcttctccctttcttcatttgtcatctcctttgctaagttc
64	102	spi-miR482e-3p	gatctgtgctatggaaatattgatggcgttgaaagggatgagagtattgggaagttgttggtTGTGGGTGGGGTGGAAAGATTtgataaatctaattttaaagagattaaaTCTTTCCTACTCCTCCCATACCcatgacttccactagcttctccctttcttcatttgtcatctcctttgctaagttc
65	103	spi-miR482d-5p_stu	ggaaagggatgaagannnnngggaagcttttggCGTGAGCGGTGGGGAAAGATAgatctatcatattagtatgatatgataaaTCTTGCCTACACCGCCCATGCCcatggcttccaatgatttct
65	104	spi-miR482b	ggaaagggatgaagannnnngggaagcttttggCGTGAGCGGTGGGGAAAGATAgatctatcatattagtatgatatgataaaTCTTGCCTACACCGCCCATGCCcatggcttccaatgatttct
66	105	spi-miR482e-5p_stu	gtgtttcgaggaggtgttggAGTGGGTGGTGTGGTAAGATTtcatatttattttccatnnnnnttgagaTCTTGCCAATACCGCCCATTCCtatggcttctgatcatttct
66	106	spi-miR482c	gtgtttcgaggaggtgttggAGTGGGTGGTGTGGTAAGATTtcatatttattttccatnnnnnttgagaTCTTGCCAATACCGCCCATTCCtatggcttctgatcatttct
67	107	spi-miR1916-p5	gcctaacttattggtgacctcttaaatttggcACGAAATTTCACTTAGACACCTCaagtaaagtgatgttcattttagacagctcatgtaaggtcttgttgtgtcattttgatacaacaaaaccctacatgAGGTGTCTAAAATGAACATCGCCTacttgaagtgcctaagtgaaatttcgtgtcaagtttaaaggatcaccaatgaattaggc
67	108	spi-miR1916-p3	gcctaacttattggtgacctcttaaatttggcACGAAATTTCACTTAGACACCTCaagtaaagtgatgttcattttagacagctcatgtaaggtcttgttgtgtcattttgatacaacaaaaccctacatgAGGTGTCTAAAATGAACATCGCCTacttgaagtgcctaagtgaaatttcgtgtcaagtttaaaggatcaccaatgaattaggc
68	109	spi-miR1917-p5	tttTAGCGGCATTAAATATTGACATTaataaagagtgctaaagtctttaccggtATTAGTTAAGTGTCATTAGAACCaatgtagctaaaggctttagggacctatataaagagtgtcaattgccgct
68	110	spi-miR1917-p3	tttTAGCGGCATTAAATATTGACATTaataaagagtgctaaagtctttaccggtATTAGTTAAGTGTCATTAGAACCaatgtagctaaaggctttagggacctatataaagagtgtcaattgccgct
69	111	spi-miR1918	gttggtttaattagttgaattgtcattttGTTGGTGAGAGTTCGATTCTCCATtacgcaatctcctcttcaatttaagagnnnnngatatgctacaaggtggAGAATCGAACTACCGCTAACAGaatggaagttcaaatacttaatcaat
69	112	spi-miR1918-p3	gttggtttaattagttgaattgtcattttGTTGGTGAGAGTTCGATTCTCCATtacgcaatctcctcttcaatttaagagnnnnngatatgctacaaggtggAGAATCGAACTACCGCTAACAGaatggaagttcaaatacttaatcaat
70	113	spi-miR1919a-p5	atcTTCCGGTAGTCCTGTCGCAGATGactctcgatcttgtcattaagcccctttctctaagtctaattaatttgaattcaatgtggtaggACGAGAGTCATCTGTGACAGgattatggaagat
70	114	spi-miR1919a	atcTTCCGGTAGTCCTGTCGCAGATGactctcgatcttgtcattaagcccctttctctaagtctaattaatttgaattcaatgtggtaggACGAGAGTCATCTGTGACAGgattatggaagat
71	115	spi-miR1919c-5p	gcctttgatgttcacatcttccggtagtccTGTCGCAGATGACTTTCGCCCatttatagaaccacactttctttaatttgaattctatgtggtaggACGAGAGTCATCTGTGACAGgataatggaagatcgagttatcaaaggc
71	116	spi-miR1919a	gcctttgatgttcacatcttccggtagtccTGTCGCAGATGACTTTCGCCCatttatagaaccacactttctttaatttgaattctatgtggtaggACGAGAGTCATCTGTGACAGgataatggaagatcgagttatcaaaggc
72	117	spi-miR1919c-5p	gcctttgatgttcacatcttccggtagtccTGTCGCAGATGACTTTCGCCCatttatggaaccacactttctttaatttgaattctatgtggtaggACGAGAGTCATCTGTGACAGgataatggaagatcgagttatcaaaggc
72	118	spi-miR1919a	gcctttgatgttcacatcttccggtagtccTGTCGCAGATGACTTTCGCCCatttatggaaccacactttctttaatttgaattctatgtggtaggACGAGAGTCATCTGTGACAGgataatggaagatcgagttatcaaaggc
73	119	spi-miR4376	aaggcttgctACGCAGGAGAGATGATGCTGGAcgatagagaaaatgggatttaatttattggccAGCATCATACTCCTGCATATTaagcct
73	120	spi-miR4376-p3	aaggcttgctACGCAGGAGAGATGATGCTGGAcgatagagaaaatgggatttaatttattggccAGCATCATACTCCTGCATATTaagcct
74	121	spi-miR5300	tgaccaaaattcttctTCCCCAGTCCAGGCATTCCAACagttgataacatctagatctgccaatactttgtannnnngttcttctannnnncacatgacatcttcaaaatctactatgagcttcatcataagctaagaaatggtgagttttgatgatgtgatgcctaaaataggattaaatgaaagtactagtnnnnnggtgttcagatctggaggttatgttaagctggTGGTATGCTTTGATTGGGAAAGatgacttaggtca
74	122	spi-miR5300-p3	tgaccaaaattcttctTCCCCAGTCCAGGCATTCCAACagttgataacatctagatctgccaatactttgtannnnngttcttctannnnncacatgacatcttcaaaatctactatgagcttcatcataagctaagaaatggtgagttttgatgatgtgatgcctaaaataggattaaatgaaagtactagtnnnnnggtgttcagatctggaggttatgttaagctggTGGTATGCTTTGATTGGGAAAGatgacttaggtca
75	123	spi-miR5303	acctataatctaagttgctccgaccacacccgtgtcaaatcctccaaaattgcacaacttttgaaggatccaccatgcaccagatgaaaCTTTTGAAGAGTCCGAGCAACatagcctataata
76	124	spi-miR5303	atttagtccattcatcacctaatctatgttactcgaatcctccnnnnntgttgtcgctcatgtgtcagatccttcaaacatacataaacttttggaggatccgacacacaccttgcatgTTGTTGAAGAGTTCGAGCAACctatcaccaattacatgatgttgaactacag
77	125	spi-miR5303	CTTTTGAAGAGTCCGAGCAACacagaataagaacaaatcttcatctcgaaggttcttcaactatagtttcaagcaatggcttctttgatctacacattgacaacattttcttgaattgtggtgtagaaaactcttcaatat
78	126	spi-miR5303	CTTTTGAAGAGTTCGAGCAACatagtgaacaag
79	127	spi-miR5303	gttgctcggactctccaaaaatgttgccaaacccgtgtctgatccttcaaaaatacattatttttgtaggacacctatggaccTTTTTGAAGAGTTCGAGCAAC
80	128	spi-miR5304	tctaatttagatccatggtgcagttgctcatTCAATGCTACATACTCATCCCcacaactttcatctcacgttcaaaagatgaaagttatagagATGAGTATGGTGCATTGGATGtgtggccataccatgggtgatgttaga
80	129	spi-miR5304-p3	tctaatttagatccatggtgcagttgctcatTCAATGCTACATACTCATCCCcacaactttcatctcacgttcaaaagatgaaagttatagagATGAGTATGGTGCATTGGATGtgtggccataccatgggtgatgttaga
81	130	spi-miR6022-p5	cCCTGAACGGAACAATACGATCctggatattatcctttccatcactaacttatttcggctcaaagttttaagttgcaaggtactcttcctaagtcaattcaaaacttcatgaacctaacgcgacttgatcttaagttacattttacgaaacctcaatcttgggtagaggaccgtgcaattggttaaaactcggtctaaataacttagtgaTGGAAGGGAGAATATCCAGGAtggtattgttccgttcaggg
81	131	spi-miR6022	cCCTGAACGGAACAATACGATCctggatattatcctttccatcactaacttatttcggctcaaagttttaagttgcaaggtactcttcctaagtcaattcaaaacttcatgaacctaacgcgacttgatcttaagttacattttacgaaacctcaatcttgggtagaggaccgtgcaattggttaaaactcggtctaaataacttagtgaTGGAAGGGAGAATATCCAGGAtggtattgttccgttcaggg
82	132	spi-miR6023-p5	agcagtaatctctgttcatattccatgaaagagnnnnnggatAAGATCTTTTACCGTAGTAATCacaaatcctagacgactgtgctcttggacagaaatttctgatcaaagcatttcccttcttaaattcaagagaatgcttacagtaggtccctcatcgagtgtttgtgaTTACTACGGTCAGGAATCTTATccagagacaattcatggaatatgagctgagattggtgtcta
82	133	spi-miR6023-p3	agcagtaatctctgttcatattccatgaaagagnnnnnggatAAGATCTTTTACCGTAGTAATCacaaatcctagacgactgtgctcttggacagaaatttctgatcaaagcatttcccttcttaaattcaagagaatgcttacagtaggtccctcatcgagtgtttgtgaTTACTACGGTCAGGAATCTTATccagagacaattcatggaatatgagctgagattggtgtcta
83	134	spi-miR6023	agcagtaatctctgttcataTTCCATGAAAGAGTTTTTGGATaagatcttttaccgtagtaatcacaaatcctagacgactgtgctcttggacagaaatttctgatcaaagcatttcccttcttaaattcaagagaatgcttacagtaggtccctcatcgagtgtttgtgattactacggtcaggaatcttatccagagacaattcatggaatatgagctgagattggtgtcta
84	135	spi-miR6024-5p_stu	aactggaaatggggaagtggAGAAACAACACTTGCTAAAGGAagttcaccagtcatctcttttcttttggagnnnnnnnagcaagagttgttttacctcttctcaattccgtctctc
85	136	spi-miR6024	aactggaaatggggaagtggagaaacaacacttgctaaaggaagttcaccagtcatctcttttcttttggagtttTTTTAGCAAGAGTTGTTTTACCtcttctcaattccgtctctc
86	137	spi-miR6024	ggaggaacaacagaataaaagagatcaaataaaatgtctctttctctatactcttgagaaacagttacccaagcacgaacatcaaaccgattaacaacagaaatatcattatatgctctcTTCGCAAGAGTTGTTTTACCaat
87	138	spi-miR6024	tcTTAGCAAGAGTGGTTTTACCtatannnnnnataccnnnnnttaccacaacatctagcttat
88	139	spi-miR6024	ttattgtaaagagcCTTAGAAAGAGTTGTTTTACCaactcctcctattccatgcaaccc
89	140	spi-miR6026-p5	cactttgatttggtAATACAACTATAGCCAAGACAAtgcttcattataagtgcataacttttcactttattgtttgagcattgtgttgatttctctaaacttgnnnnncgttgaacaagattgnnnnnncatatactcatggaaagcaacaccgtgctcagaagttagagtgaaatgttatgcatttgtgattatatattTTCTTGGCTAGAGTTGTATTGCcaagtgaagtgttttaattg
89	141	spi-miR6026	cactttgatttggtAATACAACTATAGCCAAGACAAtgcttcattataagtgcataacttttcactttattgtttgagcattgtgttgatttctctaaacttgnnnnncgttgaacaagattgnnnnnncatatactcatggaaagcaacaccgtgctcagaagttagagtgaaatgttatgcatttgtgattatatattTTCTTGGCTAGAGTTGTATTGCcaagtgaagtgttttaattg
90	142	spi-miR6027-5p	tttcgtaattttacatgattATGGGTAGCACAAGGATTAATGtgaaacagaaaagtgatatgcaaagaagatggagattcaattgtttattgttacgaagaaaacacttttgtgtttctcgTGAATCCTTCGGCTATCCATAatcatgttgaatgtgttattt
90	143	spi-miR6027-3p	tttcgtaattttacatgattATGGGTAGCACAAGGATTAATGtgaaacagaaaagtgatatgcaaagaagatggagattcaattgtttattgttacgaagaaaacacttttgtgtttctcgTGAATCCTTCGGCTATCCATAatcatgttgaatgtgttattt
91	144	spi-miR9469-p5	caaAAGCTAGCTCATGAGGAGAGGTTTgtcaagtccacataagaagaccgaattcccatccctctaccgctgtgggacatcttaatgggaattcggtcttcttatgtggacttgACAAACCTCTCCTCATGAGTTAGCttttg
91	145	spi-miR9469-p3	caaAAGCTAGCTCATGAGGAGAGGTTTgtcaagtccacataagaagaccgaattcccatccctctaccgctgtgggacatcttaatgggaattcggtcttcttatgtggacttgACAAACCTCTCCTCATGAGTTAGCttttg
92	146	spi-miR9470-p5	tcacccaaaatgtcacactactaaatggtaaagaaagacagtcacccaagaaagtttaggaaaagTTGCTAGGTGGGCAAAGGTAAccttgaaaatgcgagctgcaccaacaggattgtcctccgtcatacattggcgaattnnnnnnctgaaatccatgagcctaaactatagccctcgcctttggcatggttgcatacaaatattgtggtgataaggtccaactcaattttctattttcccaatcacgtgcacacnnnnnccaagctggctctagttatttaatgacacacagtgagtggagttcaagagagggctacagTTTGGCTCATGGATTTTAGCaaaccatttctccatgtttgtcagacgacaatactgttggaccaacttgcattttcg…
92	147	spi-miR9470-3p	tcacccaaaatgtcacactactaaatggtaaagaaagacagtcacccaagaaagtttaggaaaagTTGCTAGGTGGGCAAAGGTAAccttgaaaatgcgagctgcaccaacaggattgtcctccgtcatacattggcgaattnnnnnnctgaaatccatgagcctaaactatagccctcgcctttggcatggttgcatacaaatattgtggtgataaggtccaactcaattttctattttcccaatcacgtgcacacnnnnnccaagctggctctagttatttaatgacacacagtgagtggagttcaagagagggctacagTTTGGCTCATGGATTTTAGCaaaccatttctccatgtttgtcagacgacaatactgttggaccaacttgcattttcg…
93	148	spi-miR9471a-p5	gatcattgacggatttggggttctgagattcagttgaTTTCTCAGGTGCTCACTCAGCtaatagttattatttaagaaactcaataatattggcagcaaggagaatggtgactttcaggatgataactaTTGGCTGAGTGAGCATCACGGaaatcgacgtgattctgagaggaaaatgatt
93	149	spi-miR9471a-3p	gatcattgacggatttggggttctgagattcagttgaTTTCTCAGGTGCTCACTCAGCtaatagttattatttaagaaactcaataatattggcagcaaggagaatggtgactttcaggatgataactaTTGGCTGAGTGAGCATCACGGaaatcgacgtgattctgagaggaaaatgatt
94	150	spi-miR9471b-p5	ttggatctttgactgatttggggttttgagattcagTTGATTTCTGAGGTGCTCACTcagctaatagttattgtttaagaaactcaataatattggcagcaaggagaatggtgactttcaggatgataactaTTGGCTGAGTGAGCATCACTGaaatcgacatgattctgagaggaaaatgactgattgaaagatgtatttatt
94	151	spi-miR9471b-3p	ttggatctttgactgatttggggttttgagattcagTTGATTTCTGAGGTGCTCACTcagctaatagttattgtttaagaaactcaataatattggcagcaaggagaatggtgactttcaggatgataactaTTGGCTGAGTGAGCATCACTGaaatcgacatgattctgagaggaaaatgactgattgaaagatgtatttatt
95	152	spi-miR9472-p5	atgggtttcaattatagctacagatcttcccatagatctactcgatttannnnncagtagacgttgtgaataattgataAATACAGGTATACAGAGGTCTTAatatagtcagaacctagaaatatgtgtaactagattcagacctttgtacaCTTGTATTCTGTTGCTATTCACAAtctctgctgnnnnntgattgactagatctacgaataatctagattattaatgcccgt
95	153	spi-miR9472-p3	atgggtttcaattatagctacagatcttcccatagatctactcgatttannnnncagtagacgttgtgaataattgataAATACAGGTATACAGAGGTCTTAatatagtcagaacctagaaatatgtgtaactagattcagacctttgtacaCTTGTATTCTGTTGCTATTCACAAtctctgctgnnnnntgattgactagatctacgaataatctagattattaatgcccgt
96	154	spi-miR9473-5p	tagcagatatTGGCTGTAAATCTAAACTCGTtctactccactagtcatcatataatgacatttactagaagaagagactattggggtaaaacgagttcagatttacagccaatattgtt
97	155	spi-miR9474-p5	cacataggtctgtaactgggccacaattactgtagaagtcatgaataaaatgtggttataacgagtgctactagttctgnnnnntcaaaattctcagttgaccttgtcactcatttcnnnnnnctttggaaattattaaccccGATAAAATCTAAGTTTCCAAAGGCtttaatgttactcgtcaagtaaatggtgatgagttggtaatgttaaggnnnnnggaatcttggattttatcggagttaatgacttttgaaggaaagaaaTGAGTGGCTAAGTCGATGGAGaattttgannnnncagaaccagtaacactcattatgactacattttgttcgcagatactacagtgattgtagccattttatggactcatgtg
97	156	spi-miR9474-p3	cacataggtctgtaactgggccacaattactgtagaagtcatgaataaaatgtggttataacgagtgctactagttctgnnnnntcaaaattctcagttgaccttgtcactcatttcnnnnnnctttggaaattattaaccccGATAAAATCTAAGTTTCCAAAGGCtttaatgttactcgtcaagtaaatggtgatgagttggtaatgttaaggnnnnnggaatcttggattttatcggagttaatgacttttgaaggaaagaaaTGAGTGGCTAAGTCGATGGAGaattttgannnnncagaaccagtaacactcattatgactacattttgttcgcagatactacagtgattgtagccattttatggactcatgtg
98	157	spi-miR9475-5p	aatctaGGACGATCTCTACATTGTAGGCaagcgttcgattaagtccttagcta
99	158	spi-miR9475-p5	agtgtttgtgcgTATTCAAGAACCAGAATACTatgacatgattatgttgctcattggagcaaaattcgcagagataatcaagGTTGGTGAGACTATCGAGGACGGGctaagaatttgagaagttgctcgcatgttgcctcgtctggatcttc
99	159	spi-miR9475-p3	agtgtttgtgcgTATTCAAGAACCAGAATACTatgacatgattatgttgctcattggagcaaaattcgcagagataatcaagGTTGGTGAGACTATCGAGGACGGGctaagaatttgagaagttgctcgcatgttgcctcgtctggatcttc
100	160	spi-miR9475-3p	gtcgaacgatttgccTACAATGTAGAGATCGTTCTGga
101	161	spi-miR9475-3p	nncaaacaatttgccTACAATGTAGAGATCGTTTTGGACCAATActctttgga
101	162	spi-miR9475-p3	nncaaacaatttgccTACAATGTAGAGATCGTTTTGGACCAATActctttgga
102	163	spi-miR9475-5p	tccaaAACGATCTCTACATTGTAGGCaaattgtttgnn
103	164	spi-miR9475-5p	ttcctaaggaataacgatcagGGACGATCTCTACATTGTAGGcgaaccgttcgatgagtccttagcca
104	165	spi-miR9475-p5	TTCCTCTCCATCTATACGTGTATTcgtggtaacttccggttgacttctatctaatatgttccaaagagtaccgttccagAACGATCTCTACATTGTAGGCaaatcgttcgac
104	166	spi-miR9475-5p	TTCCTCTCCATCTATACGTGTATTcgtggtaacttccggttgacttctatctaatatgttccaaagagtaccgttccagAACGATCTCTACATTGTAGGCaaatcgttcgac
105	167	spi-miR9477-p5	gttaatctattgagggagtgtatccggnnnnncgaattttatatctgaactatcactaagtgtttatcgacacacacctcaactatccgtTGTTCCCTTTTCCTACCTGAAtgatggtgatattctaggttgggaaagggAACAACTGATAGTTGAGGTATgtttcgataaacatttggtgatagttcaggttgggaactcggnnnnnggaatacttgatctgtgnnnnngac
105	168	spi-miR9477-p3	gttaatctattgagggagtgtatccggnnnnncgaattttatatctgaactatcactaagtgtttatcgacacacacctcaactatccgtTGTTCCCTTTTCCTACCTGAAtgatggtgatattctaggttgggaaagggAACAACTGATAGTTGAGGTATgtttcgataaacatttggtgatagttcaggttgggaactcggnnnnnggaatacttgatctgtgnnnnngac
106	169	spi-miR9478-3p	aAAGTTCGATGACATATTTGAGCCTt
106	170	spi-miR9478-3p	aAAGTTCGATGACATATTTGAGCCTt
107	171	spi-miR9478-3p	ggcttattcatgtcattannnnnnaatgatgttttggaaaatcannnnngacacgtggtcaattataattcggctacgtcatcannnnnnnnaattnnnnnnnttaatcnnnnnnaaaagTTCGATGACATATTTGAGCCTtt
108	172	spi-miR9478-3p	tctaaaagTTCGATGACATATTTGAGCCTtttcc
109	173	spi-miR9478-p5	ttataaaagggataaggcttaaatatgtagATCGAACTTTGAGAAAAGACTcatctatgtcatctggtaaagtttggtgtgtaatggtttgaatgagccttttctcgaacgaaaatggtgtagatgagttaaannnnnaacggattacataattgAGCCTTTTCTCATAGTTCGATgacatatttgagcc
109	174	spi-miR9478-p3	ttataaaagggataaggcttaaatatgtagATCGAACTTTGAGAAAAGACTcatctatgtcatctggtaaagtttggtgtgtaatggtttgaatgagccttttctcgaacgaaaatggtgtagatgagttaaannnnnaacggattacataattgAGCCTTTTCTCATAGTTCGATgacatatttgagcc
110	175	spi-miR9478-3p	ttataaaagggataagGCTTAAATATGTAGATCGAACTttgagaaaagactcatctatgtcatctggtaaagtttggtgtgtaatggtttgaatgagccttttctcgaacgaaaatggtgtagatgagttaaatttttaacggattacataattgagccttttctcatagTTCGATGACATATTTGAGCCTttttccaattataa
111	176	spi-miR9479-5p	gagggttagtggcacgcggttagtttatatgatcggtttataacaagTCCAGTCCTCTACCCTTCTCCacttaaaagaccaagcttgtctacaacaaggttccaactcatgacaaacatatgatgtgtgagttaggcacgtgtcacgggttcaaatgctaccaccgacaaaagtatggtatttaagtggAGAATGGTAGAGGGTCGGACCcattatctaccgagtttcataccgtgcaccactagccctc
111	177	spi-miR9479-3p	gagggttagtggcacgcggttagtttatatgatcggtttataacaagTCCAGTCCTCTACCCTTCTCCacttaaaagaccaagcttgtctacaacaaggttccaactcatgacaaacatatgatgtgtgagttaggcacgtgtcacgggttcaaatgctaccaccgacaaaagtatggtatttaagtggAGAATGGTAGAGGGTCGGACCcattatctaccgagtttcataccgtgcaccactagccctc
1	1	spi-miR156a_stu	ggagatgttgTTGACAGAAGATAGAGAGCACAgatgataaagtgcatggaaattgtctgcaccttactcctttgtgctctttattcttctgtcatcatcatt
2	2	spi-miR160b-p5_stu	tgcctggctccctgtatgccACACACATTCACCAATTCTTTGATtgactgatcagtgggtggcgtataaggagccaagcata
3	3	spi-miR162a-5p_stu	agaacacTGGAGGCAGCGGTTCATCGATCtgttccctgaaaagcgataaatacagcaacaggAAGCGATCGATAAACCTCTGCATCcagtgcttaaccc
3	4	spi-miR162a-p3_stu	agaacacTGGAGGCAGCGGTTCATCGATCtgttccctgaaaagcgataaatacagcaacaggAAGCGATCGATAAACCTCTGCATCcagtgcttaaccc
4	5	spi-miR164c-p5_nta	ttATTTAAGCTGGAGAAGCAGGGCACatgctgaattacttgaaactttgacctttcAAGAATTTTGCATGTGCTCTAGCTctccagcttaattctcc
4	6	spi-miR164-p3_stu	ttATTTAAGCTGGAGAAGCAGGGCACatgctgaattacttgaaactttgacctttcAAGAATTTTGCATGTGCTCTAGCTctccagcttaattctcc
5	7	spi-miR166a-5p_stu	gGAATGTTGTCTGGCTCGAGGAatcnnnnnttgtttcttatagatagatctgtatattttgtttatagatctataatgnnnnngatgtcGTCGGACCAGGCTTCATTCCCc
5	8	spi-miR166a-3p_stu	gGAATGTTGTCTGGCTCGAGGAatcnnnnnttgtttcttatagatagatctgtatattttgtttatagatctataatgnnnnngatgtcGTCGGACCAGGCTTCATTCCCc
6	9	spi-miR166c-5p_stu	GGAATGTTGTTTGGCTCGAGGccaccaacttcatctaatgtgagcaaactctttgttagtgtcGTCGGACCAGGCTTCATTCCCc
6	10	spi-miR166a-3p_stu	GGAATGTTGTTTGGCTCGAGGccaccaacttcatctaatgtgagcaaactctttgttagtgtcGTCGGACCAGGCTTCATTCCCc
7	11	spi-miR166b-p5_stu	gGAATGTTGTTTGGTTCGAAATCattcaaacaaattaaaattcatgcatctcgatgatcgatgaattgaataatttcggaccaggcttcatt
8	12	spi-miR167b-3p_stu	actagcagttgaagctgccagcatgatctaaacttttctattgctccgtacgaggaaagATCAGATCATGTGGCAGCATCACCtgttgatggt
9	13	spi-miR167d-3p_stu	tgaagctgccagcatgatctaaacttacctataaatttatattaaggcaagatcaGATCATGTGGTTGCTTCACC
10	14	spi-miR167c-3p_stu	tgaagctgccagcatgatctaaacttggccatttataaagaaaatgggtgactaaggttagGTCATGCTCGGACAGCCTCACT
11	15	spi-miR169g-p3_stu	tagccaaggatgacttgcctacataatactactaatttcgagctgaaatactacttgtttggttgacatgttaGGCAGTCATCTATGGCTTTG
12	16	spi-miR169a-3p_stu	tagccaaggatgacttgcctgcatcattagttcttgaggctagcttgtgatatatatcatgtatatgacatgtatacaagcattcttctttgatggccaGGCAGTCTCCTTGGCTACT
13	17	spi-miR171m-p3_mdm	gatgttggaatggctcaatctaatgaaagtttccaaacannnnnggtcatTTTAATTTGATTGAGCCGTGCCaatatca
14	18	spi-miR319-p5_stu	aggaaactgtttagtccaacccaaggtggggtattggaactgatcttTGCTGCTGAATCATTGGCTCatgagcatgtcaaagaagatgattgaacattctggacatgttcttgctccaatgatgcaggagctgagctcggnnnnncaccgccttttcTTGGACTGAAGGGTTTCCTTC
14	19	spi-miR319-3p_stu	aggaaactgtttagtccaacccaaggtggggtattggaactgatcttTGCTGCTGAATCATTGGCTCatgagcatgtcaaagaagatgattgaacattctggacatgttcttgctccaatgatgcaggagctgagctcggnnnnncaccgccttttcTTGGACTGAAGGGTTTCCTTC
15	20	spi-miR319b_stu	gagctcctttcaagccaagaccgagggacgaggagcggcaagagctgcctagtcatgcatattggttaaccttaacaaacaaattatgtatagtgttaagattaaccagttgcatggcaagggagcaactacttccgctaacttgtctcacttATTGGACTGAAGGGAGCTCCt
16	21	spi-miR384-5p_stu	TTGGCATTCTGTCCACCTCCcagcttgctgaggactgaggannnnnccaaagtgccaaac
17	22	spi-miR393-5p_stu	TCCAAAGGGATCGCATTGATCctgtgttccaaattaattaaccatgggactatgggATCATGCGATCTCTTCGGAAT
17	23	spi-miR393-3p_stu	TCCAAAGGGATCGCATTGATCctgtgttccaaattaattaaccatgggactatgggATCATGCGATCTCTTCGGAAT
18	24	spi-miR395a_stu	gttcccttgaccacttcatgagggcttactttgatgttagaagccttgCTGAAGTGTTTGTGGGAACTC
19	25	spi-miR395a_stu	gttcccttgaccgctttattagggcttacttcattgtttgatgccctgCTGAAGTGTTTAGGGGAACTC
20	26	spi-miR395a_stu	gttcccttgatcacttcattagggattacttcattgtttgatgtcctgCTGAAGTGTTTGGGGAAACTC
21	27	spi-miR398a-5p_stu	GGGTTGATTTGAGAACATATGtatgtgcatattttgtttgtaacaatttaccgtttataaatatgacacaTATGTTCTCAGGTCGCCCCTG
21	28	spi-miR398a-3p_stu	GGGTTGATTTGAGAACATATGtatgtgcatattttgtttgtaacaatttaccgtttataaatatgacacaTATGTTCTCAGGTCGCCCCTG
22	29	spi-miR399a-5p_stu	agtgataGGGCTACTCTCTATTGGCATGcaattgtatatttcagctgacaCGCCAAAGGAGAGCTGCCCTGttactgtctc
22	30	spi-miR399j-3p_stu	agtgataGGGCTACTCTCTATTGGCATGcaattgtatatttcagctgacaCGCCAAAGGAGAGCTGCCCTGttactgtctc
23	31	spi-miR399b-p5_nta	agtgataGGGCTACTCTCTATTGGCATGcgttaatatatgtacagtgactccaattcactgtatcgcatattttaaccgataCGCCAAAGGAGAGCTGCCCTGctactgtctc
23	32	spi-miR399a_nta	agtgataGGGCTACTCTCTATTGGCATGcgttaatatatgtacagtgactccaattcactgtatcgcatattttaaccgataCGCCAAAGGAGAGCTGCCCTGctactgtctc
24	33	spi-miR399a-5p_stu	GGGCTACTCTCTATTGGCATGcacttatatatttaaactgacaTGCCAAAGGAGAGCTGCCCTG
24	34	spi-miR399a-3p_stu	GGGCTACTCTCTATTGGCATGcacttatatatttaaactgacaTGCCAAAGGAGAGCTGCCCTG
25	35	spi-miR399a-5p_stu	GGGCTACTCTCTATTGGCATGcagtgatatagttaagctgacaTGCCAAAGGAGAGCTGCCCTG
25	36	spi-miR399a-3p_stu	GGGCTACTCTCTATTGGCATGcagtgatatagttaagctgacaTGCCAAAGGAGAGCTGCCCTG
26	37	spi-miR408a-5p_stu	acAGGGACGAGGCAGCGCATGAGAtgtacaattttattagttgtccattccaTGCACAGCCTCTTCCCTGG
26	38	spi-miR408a-3p_stu	acAGGGACGAGGCAGCGCATGAGAtgtacaattttattagttgtccattccaTGCACAGCCTCTTCCCTGG
27	39	spi-miR477b-5p_stu	ACTCTCCCTCAAAGGCTTCTGgcttaaaatgccttttgtgctaatgctAGAGGTCTTTCGAGTGAGAGTGa
27	40	spi-miR477b-3p_stu	ACTCTCCCTCAAAGGCTTCTGgcttaaaatgccttttgtgctaatgctAGAGGTCTTTCGAGTGAGAGTGa
28	41	spi-miR479-p3_stu	gtgatattggtttggctcactaatttctgattcgcgaaacAGATAAGAGATGAGCCGAACCAATatcactc
29	42	spi-miR530_stu	tcTGCATTTGCACCTGCACCTTAgtgaacgaattagttcgcgtataattcgtgcagaaaggtgtaggtgttcatgcagac
30	43	spi-miR827-5p_stu	TTTGTTGATGGTCATCTATTCAtcatatcatttggcatagnnnnnggaaccattaatatgccatgaTTAGATGAACATCAACAAACA
30	44	spi-miR827-3p_stu	TTTGTTGATGGTCATCTATTCAtcatatcatttggcatagnnnnnggaaccattaatatgccatgaTTAGATGAACATCAACAAACA
31	45	spi-miR1886a-p5_stu	atggtatcgtgaGATGAAATCAGCGTTTGGACATGCGATTTTACGCTgattccatctcatgattctatat
31	46	spi-miR1886a-p3_stu	atggtatcgtgaGATGAAATCAGCGTTTGGACATGCGATTTTACGCTgattccatctcatgattctatat
32	47	spi-miR1886i-p3_stu	tgagatgaaatcatcatttGGATATGCGATTTTACGTTGATTtcatatcatga
33	48	spi-miR3627-5p_stu	TCGCAGGAGAGATGGCACTTGccattccttttaattggtacaatgcctaaatggaaccaattaagtgcctctgtctttcgaca
34	49	spi-miR5303b-p3_stu	acccgtgtcggattctccnnnnntacACTACTTTTGGAGAATCCGACACGcacc
35	50	spi-miR6025_stu	aattctggtaTACCAATAATTGAGATAACATCtaggtttaatgatcttttgagtagctaatttgtatagttatttcatgtacacttgcacnnnnntaTTATTGAACCTTGATGTTATCtcagtgttggcatgcataaattgggtaaatttat
35	51	spi-miR6025-p3_stu	aattctggtaTACCAATAATTGAGATAACATCtaggtttaatgatcttttgagtagctaatttgtatagttatttcatgtacacttgcacnnnnntaTTATTGAACCTTGATGTTATCtcagtgttggcatgcataaattgggtaaatttat
36	52	spi-miR7982a-p5_stu	atatattaattatcgttttgatttattAAAAGGTGAGATTCTGAGATGGGTcaatatgccTGGTAAGTTGGATGATAATAATatatat
36	53	spi-miR7982a-p3_stu	atatattaattatcgttttgatttattAAAAGGTGAGATTCTGAGATGGGTcaatatgccTGGTAAGTTGGATGATAATAATatatat
37	54	spi-miR7983-p5_stu	taaagtctttAGCGACATTGGTTCTAATGACACTTAACTAATGTCGGTAAAGACTttaac
37	55	spi-miR7983-p3_stu	taaagtctttAGCGACATTGGTTCTAATGACACTTAACTAATGTCGGTAAAGACTttaac
38	56	spi-miR7984a-p5_stu	cgaactttggaaatgacnnnnnaccctgcactatttaatagtgtattttaaaggtatatatgtgttcacGTGAACATCATAAATATTACATCattataaatagttatgtgtccatgttgtcacATATATACCTTTAAAATACACTATtaaatagtgcaatggtaaaagatcctccataaagtttggtatcg
38	57	spi-miR7984b-p3_stu	cgaactttggaaatgacnnnnnaccctgcactatttaatagtgtattttaaaggtatatatgtgttcacGTGAACATCATAAATATTACATCattataaatagttatgtgtccatgttgtcacATATATACCTTTAAAATACACTATtaaatagtgcaatggtaaaagatcctccataaagtttggtatcg
39	58	spi-miR7984c-p5_stu	gataccgaactttatggaggacgttttacccctgtactatataatAGTGTATTTTAAAGGTATATAtgtgctcacgtggacatcataaatattgcattATTTTAAATAGTAATGTTTCCACGtgcacacatatattacctttaaaatatacttttnnnnngtgcannnnntaaaaggtcctccatacaatttggtatcgtaa
39	59	spi-miR7984c-p3_stu	gataccgaactttatggaggacgttttacccctgtactatataatAGTGTATTTTAAAGGTATATAtgtgctcacgtggacatcataaatattgcattATTTTAAATAGTAATGTTTCCACGtgcacacatatattacctttaaaatatacttttnnnnngtgcannnnntaaaaggtcctccatacaatttggtatcgtaa
40	60	spi-miR7985-p5_stu	ttTGCCTTCTGGGTCGAGCTCGTCGCactaggcttgcctagtacgggttacc
41	61	spi-miR7987_stu	ACACTAGTTGATCATATTAATGACcgaattgattcttctagtaagatcgatttgtgt
42	62	spi-miR8001b-p5_stu	attagtATGAAAATTTGCAGGAAAATAAATttctgcaaattttcatactaatccctagn
43	63	spi-miR8001a_stu	TCCTGGGTATTAGTATGAAAATTCgcgggaaacttatTCTCCTGCAAATTTTCATACTAATtcccagaaaa
43	64	spi-miR8001a-p3_stu	TCCTGGGTATTAGTATGAAAATTCgcgggaaacttatTCTCCTGCAAATTTTCATACTAATtcccagaaaa
44	65	spi-miR8014-5p_stu	ATTGTTTCATAATGTATTATATTGcatcgtatcgtactgttttgttctaATGAATACAATGTTTGGATAaatt
44	66	spi-miR8014-3p_stu	ATTGTTTCATAATGTATTATATTGcatcgtatcgtactgttttgttctaATGAATACAATGTTTGGATAaatt
45	67	spi-miR8021-p5_stu	attcaagGCTCAAACTCGAGACCTCTGGTTaaggatagatggatcatatacaacccaccacaacttttatggtactaataatgacttgatttactttctcttaaatatttgacaatatgttggatttatttgttgtattctaccaacaaatattttgattgagtgaaagttagtatttatttatccttagtcagaagtgtcaggttcgaatcttagacat
46	68	spi-miR8022-p3_stu	tttaactgagaatttgggaccattcgtaactataATTATAAAATTAATGGGATAGTTTtaattattttatttaattg
47	69	spi-miR8026-p3_stu	tgtagagaatatgtgataaccctaatgggtggAGGAAGGACCAATTTATAGAGGTttgacttaatctggtacgtcc
48	70	spi-miR8030-p5_stu	ggTTGGTTTGGTCTCGGGTTGATTTcttttagttaaaatcaaaccaacccaaat
49	71	spi-miR8051-p5_stu	taGTATGGTAGAAAGATTCATCTatttcaatctaccatactatt
1	1	spi-miR156a-p5_ath	gaagagagggACTGGCAGAAGAGAGTGAGCatacacatataattatataaacatgtttacataattcttttgannnnnnnnnnnnnnattttgcgtgtgCTCACTTCTCTTTCTGTCAATCtctcttaga
1	2	spi-miR156f-3p_stu	gaagagagggACTGGCAGAAGAGAGTGAGCatacacatataattatataaacatgtttacataattcttttgannnnnnnnnnnnnnattttgcgtgtgCTCACTTCTCTTTCTGTCAATCtctcttaga
2	3	spi-miR156f-5p_stu	acagagaatcaagaCTGACAGAAGAGAGTGAGCAcacgatgtcaaattgtataaatatatatacaattgtcatTTGCGTGTGCTCACTTCTCATTctgtcagaatctaagtttctcctt
2	4	spi-miR156f-p3_stu	acagagaatcaagaCTGACAGAAGAGAGTGAGCAcacgatgtcaaattgtataaatatatatacaattgtcatTTGCGTGTGCTCACTTCTCATTctgtcagaatctaagtttctcctt
3	5	spi-miR156f-5p_stu	aaggggcggTGACAGAAGAGAGTGAGCACAcatggcgttttctggcatgatgtttnnnnnnnnnnnngcttgaaactatgtgtgctcactgctctatctgtcacctcccacc
4	6	spi-miR156a-5p_ath	aaagggcggTGACAGAAGAGAGTGAGCACAtatggtcttttcaagcatgatgtttacatgcttgaagctatgcgtgctcacttctctatctgtcannnnnnaatccccaac
5	7	spi-miR157d_ath	aatggaatgggtgatattgTTGACAGAAGATAGAGAGCACATatgatggaannnnnnnnnnnnnnnnnntaaatctggagagtcttaacaatnnnnnnnngcatttcacttcatttgtGCTCTCTATGCTTCCGTCATCcctttcatcctcttctccttc
5	8	spi-miR157d-3p_aly	aatggaatgggtgatattgTTGACAGAAGATAGAGAGCACATatgatggaannnnnnnnnnnnnnnnnntaaatctggagagtcttaacaatnnnnnnnngcatttcacttcatttgtGCTCTCTATGCTTCCGTCATCcctttcatcctcttctccttc
6	9	spi-miR156a_stu	gaagaaagagtgattattgTTGACAGAAGATAGAGAGCACtaatgatgatatgctaatttcattcaatttgggcagcaaaagcatctcaattcatttgtGCTCTCTATGCTTCTGTCATCaccttcacctctttcgtn
6	8	spi-miR157d-3p_aly	gaagaaagagtgattattgTTGACAGAAGATAGAGAGCACtaatgatgatatgctaatttcattcaatttgggcagcaaaagcatctcaattcatttgtGCTCTCTATGCTTCTGTCATCaccttcacctctttcgtn
7	10	spi-miR162a-3p_ath	gaacactggaggcagcggttcatcgatctgttccctgaaaagcgataaatacagcaacaggaagcgaTCGATAAACCTCTGCATCCAGTgctt
8	10	spi-miR162a-3p_ath	tgtttagttggttgaagacactggaggcagcggttcatcgatccgttccctggaagctgannnnnnnnnnacgcnnnnntacagcaaaaggaatcggTCGATAAACCTCTGCATCCAGTgcttaacccctaagga
9	11	spi-miR166g-p5_nta	ttaaggAGAATGTTGTCTGGTTCGTGAccatatatctttcttcacataaatgaTCTCGGACCAGGCTTCATTCCcctcaa
10	12	spi-miR167a_gma	atctaggatagatgtgaagaatactggatcgtgaaccactagcagtTGAAGCTGCCAGCATGATCTAaacttttctattgctccgtacgaggaaagatcagatcatgtggcagcatcacctgttgatggtttcgcggaatttgtatctccattcattcaccaaactcctaact
11	13	spi-miR169d-3p_stu	ttaaaagaagagaagtctagcatgatgagaagagtcttatttggtagccaaggatgacttgcctgcaccgtacttgaaaaggtctttcatatgtcctttcgnnnnnggggtcaAGCAGGTCATCTTTAGCTAGCTtgacaagctcttcnnnnncatgcaaggctttctcttctttcgn
12	14	spi-miR169d-3p_stu	ataggggtcgaattaatgagaagaggagtctagtatgatgaaaagagtcttatttggtagccaaggatgacttgtctgcaccatttccgaaatgtgtcctttcgttcatggggtcagGCAGGTCATCTTTAGCTAACTtgacaagctcttctctttcatgcaagactttctcttcttccgatatcaag
13	15	spi-miR171a-5p_stu	aatagtaactctgaTATTGGCCTGGTTCACTCAGACacatattattttgattgattttactttTGATTGAGCCGTGTCAATATCtcagttcctttt
13	16	spi-miR171c-3p_stu	aatagtaactctgaTATTGGCCTGGTTCACTCAGACacatattattttgattgattttactttTGATTGAGCCGTGTCAATATCtcagttcctttt
14	15	spi-miR171a-5p_stu	ctatgaaacagtaactttgaTATTGGCCTGGTTCACTCAGACaacaaaatgtaaactatatttgaatggttgagttttcgnnnnncgttTGATTGAGCCGTGCCAATATCtcagtttctctttcactt
14	16	spi-miR171c-3p_stu	ctatgaaacagtaactttgaTATTGGCCTGGTTCACTCAGACaacaaaatgtaaactatatttgaatggttgagttttcgnnnnncgttTGATTGAGCCGTGCCAATATCtcagtttctctttcactt
15	17	spi-miR172b-5p_aly	acagtcgttatttgcagcTGCAGCATCATCAAGATTCACAtaaaatagaaataatatggagtaggnnnnnnnntcaagttgcttctaaattccatattattannnnnnnncnnnnntgaGAATCTTGATGATGCTGCATCgacaaattatgacnnn
15	18	spi-miR172a_ath	acagtcgttatttgcagcTGCAGCATCATCAAGATTCACAtaaaatagaaataatatggagtaggnnnnnnnntcaagttgcttctaaattccatattattannnnnnnncnnnnntgaGAATCTTGATGATGCTGCATCgacaaattatgacnnn
16	19	spi-miR172d-5p_stu	nnngcgggtGGAGCATCATCAAGATTCACAtagctatattagggcttttataannnnnnnnnnccctacgggcgatgtgtgGGAATCTTGATGATGCTGCAGcggcaaa
16	20	spi-miR172d-3p_stu	nnngcgggtGGAGCATCATCAAGATTCACAtagctatattagggcttttataannnnnnnnnnccctacgggcgatgtgtgGGAATCTTGATGATGCTGCAGcggcaaa
17	19	spi-miR172d-5p_stu	ttagtcgtttattgctaatGCAGCATCATCAAGATTCACAtttaattgcnnnnnaaatgtcagaatatttgagaatcttaatagtgctgcatttacaaacaacgactgt
18	21	spi-miR172k_gma	cacagtcgttgtttgtaaatgcagcactattaagattctcaaatattctgacatttnnnnngcaattaaatgTGAATCTTGATGATGCTGCATtagcaataaacgactaaa
19	21	spi-miR172k_gma	ataatttgtcgatgcagcatcatcaagattctcannnnngnnnnnnnntaataatatggaatttagaagcaacttgannnnnnnncctactccatattatttctattttatgTGAATCTTGATGATGCTGCAGctgcaaataac
20	22	spi-miR398b_osa	aatatgtggatgtgttcaatagggttgatttgagaacatatgtatgtgcatattttgtttgtaacaatttaccgtttataaatatgacacaTATGTTCTCAGGTCGCCCCTGTagactattcttcattat
21	23	spi-miR398b-3p_stu	ttggtggaggtattcaacaggggcaacttgagatcacatgttgtcannnnnnncnnnnngatttgattcgatgaatcagtatctcaacaTGTGTTCTCAGGTTACCCCTGttgaattagtttcactta
22	24	spi-miR398b-3p_stu	gagcaatggtgaatccccagaggagtgtgcctggaaacacaggtgcattttggtcnnnnnnnnnnnnnnnttgcggaccaaagtacactTGTGTTCTCAGGTCACCCCTTtgggatcaccttgnnn
23	25	spi-miR399a_osa	aaatggggagtaagaaataacagtgcaattctcctttggcaaatgaatatgcaaacccnnnnnnnnnnnnnnnnnnnnnnngttttgcatacacattatattatcttTGCCAAAGGAGAATTGCCCTGtcattcttctcctcgaaa
24	25	spi-miR399a_osa	cgaggagaagaatgacagggcaattctcctttggcaaagataatataatgtgtatgcaaaacnnnnnnnnnnnnnnnnnnnnnnngggtttgcatattcattTGCCAAAGGAGAATTGCACTGttatttcttactcccca
25	26	spi-miR408b-5p_stu	ttggtgtggtatggatagACGGGGACGAGCCAGAGCATGagatgtgcaannnnngctttgcctattccaTGCACTGCCTCTTCCCTGGCTctcctctccccacaat
25	27	spi-miR408b-3p_stu	ttggtgtggtatggatagACGGGGACGAGCCAGAGCATGagatgtgcaannnnngctttgcctattccaTGCACTGCCTCTTCCCTGGCTctcctctccccacaat
26	28	spi-miR482_vvi	attgatggcgttgaaagggatgagagtattgggaagttgttggttgtgggtggggtggaaagatttgataaatctaattttaaagagattaaaTCTTTCCTACTCCTCCCATACCcatgacttccactagcttctccctttcttcatttgtcatctcc
27	29	spi-miR828a_gma	cacttctttgggaaagccTCTTGCTCAAATGAGTATTCCAacaaatgtctaattgacatacttttgagatactcatttgggtaagaagttttaccaggaaggt
28	30	spi-miR1446_nta	aatggaaatccagtgttttcTGAACTCTCTCCCTCAATGGCTtctccaatatataaattaatttaaaagagcagccatgagagattgagttcagaaaactatggctttcctag
29	31	spi-miR1919-5p_stu	gatcgctccgacgcctttgatgttcacatcttctggtagtccTGTCGCAGATGACTTTCGCCCTtctaaggaaccacactttctgtaaatctaattaatttgaattcaatgtggcaggacgagagtcatctgtgacaggataatggaagatctagttatcaaaggcttattcgggcgnnn
30	31	spi-miR1919-5p_stu	tccgaatcgctccgacgcctttgatgttcacatcttccggtagtccTGTCGCAGATGACTTTCGCCCAtttatagaaccacactttctttaatttgaattctatgtggtaggacgagagtcatctgtgacaggataatggaagatcgagttatcaaaggcttattgggcgtttccnn
31	32	spi-miR7984d-p3_stu	acttggaaatgaccttttatcccttgtactattcaatagtgtattttaaagatatatatgtgtttacgtgaacatcataaatattacannnnnnaaaatagtaatgtgtccacgtgtgtaCATATATACCTTTAAAATACACAattaaatagtgcagagggtaaaaggtcctccataa
1	1	spi-miR159-p3_nta	atatgttgacttgatattattttatgtgttatgggagtgGAGCTCCTTGAAGTCCAACAGaa
2	2	spi-miR160h_ptc	tgagcaTGCCTGGCTCCCTGTATGCCTg
3	2	spi-miR160h_ptc	gttgggaaacgggtggttgtagcacacctaactgcaacttttcgctacggtggagatctaataaaggtactccaaatcgaacaTGCCTGGCTCCCTGTATGCCT
4	3	spi-miR164c-5p_ath	tagagctagtctttcaaattgtggcatcatgagaaggtgagttttgggcaagaTGGAGAAGCAGGGTACGTGCTttactaactcatgtattatagtctctaagattagttaaa
5	4	spi-miR166a-5p_gma	taattttgaggGGAATGTTGTTTGGCTCGAGGccaccaacttcatctaatgtgagcaaactctttgttagtgTCGTCGGACCAGGCTTCATTCccctcaaaatct
5	5	spi-miR166a-p3_ath	taattttgaggGGAATGTTGTTTGGCTCGAGGccaccaacttcatctaatgtgagcaaactctttgttagtgTCGTCGGACCAGGCTTCATTCccctcaaaatct
6	6	spi-miR166g-3p_osa	tgttgtctggctcgacacaattactctattgtatgtatttagttattcgttatcaagattgatgtcgataacgaataaattaaacacatatatacaagatgtnnnnngggagtaaaggcgTCGGACCAGGCTTCATTCCTCtc
7	6	spi-miR166g-3p_osa	ttaaggtagtgatcTCGGACCAGGCTTCATTCCTCac
8	7	spi-miR166a-p5_ath	aTCGTCGGACCAGGCTTCATTCCCC
9	8	spi-miR166g-5p_aly	tgaggGGAATGTTGTTTGGCTCGAAGtcattatctcattatagatcgaaccaatccaattttatatattcaatctagtttaaaatatatgtgaattacgatgatgatgagatagtgtcttcggaccaggct
10	9	spi-miR167e-p3_mes	tagcgtagactactatcagttgaagctgccagcatgatctaaacttacctataaatttatattaaggcaagatcaGATCATGTGGTTGCTTCACCTGttagttcgtactacgnnn
11	10	spi-miR168a-5p_ath	TCGCTTGGTGCAGGTCGGGACctacctcgccggcaacaatggcggtagctgacggcgacggcagcgtaccggtnnnnnngaatcttannnnnacatgttgttgcgtagtttgggtCCCGCCTTGCATCAACTGAATA
11	11	spi-miR168a-3p_ath	TCGCTTGGTGCAGGTCGGGACctacctcgccggcaacaatggcggtagctgacggcgacggcagcgtaccggtnnnnnngaatcttannnnnacatgttgttgcgtagtttgggtCCCGCCTTGCATCAACTGAATA
12	10	spi-miR168a-5p_ath	TCGCTTGGTGCAGGTCGGGACctcattcgccggcgccgggaataatgccggacgaacgacggcggtgttaattctactaaagctgtcaccgacggatagatgtttgattagcggcgaaatttgggtcctgccttgcatcaa
13	12	spi-miR169a-3p_ath	nntGGCAAGTGGTCCTTGGCTACATCTTTCTTTctgcccct
13	13	spi-miR169b-p3_bna	nntGGCAAGTGGTCCTTGGCTACATCTTTCTTTctgcccct
14	14	spi-miR169h_ath	tacatgaagggaagtgcctaatttGATAGCCAAGGATGACTTGCCTgcatcattagttcttgaggctagcttgtgatatatatcatgtatatgacatgtatacaagcattcttctttgatggccaGGCAGTCTCCTTGGCTACTCTaataggttcctctcattca
14	15	spi-miR169h-3p_aly	tacatgaagggaagtgcctaatttGATAGCCAAGGATGACTTGCCTgcatcattagttcttgaggctagcttgtgatatatatcatgtatatgacatgtatacaagcattcttctttgatggccaGGCAGTCTCCTTGGCTACTCTaataggttcctctcattca
15	16	spi-miR169f-p5_nta	agggagtttacatgatagaaatggAGAGTGGATTGCAGCCAGGGAtgacttgccgatgatttctttcctagttttcctattaaagattatgtaTCGGCAAGTTGTCCCTGGCTACctttcgctctcttcttctcatgcaaannnnnnactcaca
15	17	spi-miR169a-3p_ath	agggagtttacatgatagaaatggAGAGTGGATTGCAGCCAGGGAtgacttgccgatgatttctttcctagttttcctattaaagattatgtaTCGGCAAGTTGTCCCTGGCTACctttcgctctcttcttctcatgcaaannnnnnactcaca
16	18	spi-miR169h_osa	ataaagtgcctgctctGATAGCCAAGGATGACTTGCCTaaaatcannnnnatgaagggtcttaactaattaaactttagttactaaaattaaagtttatattatatgatcttaaaattggaattttaggcgttgtctgaggctaactgagagacactt
17	19	spi-miR171a-3p_ath	TGATTGAGCCGCGCCAATATCccttgcgcgagtacc
18	19	spi-miR171a-3p_ath	gtgggacttcttggaggcnnnnntgtggatgtgcaaggcaaaaggaaaggcaactgcagagcctccttgatatnnnnngcagccctccttgagggtttcccaatgggagaaagctgtTGATTGAGCCGCGCCAATATCatttgcgcgtttgagaattgtccagc
19	20	spi-miR319c_ath	CTTGGACTGAAGGGAGCTCCCTCttcgtaattacttgataatatattttcttttatatatcttcaaatttattaaattcctatttgtactctacattttagttttagttatttggttatttccttcattt
20	20	spi-miR319c_ath	cttgagcttcctgtaCTTGGACTGAAGGGAGCTCCCTC
21	21	spi-miR319a-3p_mtr	ctatccctctctttcCTTGCTTGGACTGAAGGGAGCTCCtt
22	22	spi-miR319a-3p_aly	cTTGGACTGAAGGGAGCTCCCTatt
23	23	spi-miR390a-p5_hex	aagggaatgTAAGAAGAATAAGCTCAGGAGGGATAACGCCgcttcatatttcaag
23	24	spi-miR390a_rco	aagggaatgTAAGAAGAATAAGCTCAGGAGGGATAACGCCgcttcatatttcaag
24	25	spi-miR393a-3p_ptc	ATCATGCTATCCCTTTGGACTcctccttttggagctacta
25	26	spi-miR396b-p5_osa	aaatggtccnnnnngtgnnnnnccaCAGCTTTCTTGAACTGCATCTacaatttcaattcattattgnnnnngnnnnnnttgattcatattgttgttgcggttcaataaagctgtgggaagatacagatagggtcaaat
26	27	spi-miR396c-p3_nta	aaattcatcataaatgtcattgacgagctaaattctaataaatttcgttagaaattagtgattttctgatagcggatggtattaataaagctagaaaagTTCAAGAAAGTTGTGGGAAAag
27	28	spi-miR403-3p_ath	TTAGATTCACGCACAAACTCCtttgcaatgtccaacggaaaggaggttcaaatgcgtt
28	29	spi-miR408a-3p_stu	agaggatagacagggacgaggcagcgcatgagatgtacaattttattagttgtccattccaTGCACAGCCTCTTCCCTGGCTTtcctnn
29	30	spi-miR530-5p_osa	nnncTGCATTTGCACCTGCACCTCCttacatctctcttactaattagannnnnattatcattgatttgaatgtatttgtannnnnaaactcatgttgtagggt
30	31	spi-miR858_ppe	atCTCATTGTCTGTTCTACCTgataaatgttctgctataagagaccatctgtaattttnnnnngtcgatgatactagaaaatgttagaaactagatcgatggtat
31	32	spi-miR858b_ath	acctttgtCTCATTGTCTGTTCGACCTTGaaataaaaga
32	33	spi-miR3630-p5_vvi	gtcgTTGGGAATCTCTCTGATGCACaacacc
32	34	spi-miR3630-3p_vvi	gtcgTTGGGAATCTCTCTGATGCACaacacc
33	35	spi-miR3630-p5_han	ctctggggatgatgatttgtcgATGGGAATCTCTCTGATGCTTgacatttatcttattttcaact
33	36	spi-miR3630-3p_han	ctctggggatgatgatttgtcgATGGGAATCTCTCTGATGCTTgacatttatcttattttcaact
34	36	spi-miR3630-3p_han	tgtcaATGGGAATCTCTCTGATGCTTgatacttgtgttattttcaactgtgtacactgcactaccattgccgcagttcctgttgtgt
35	37	spi-miR4379-p5_gma	AACTCAACCCCAAAAGCTAACTCAtgaggggagaattgtcaagtctatataagcagaccgccagtttattccccaaccaatgtggggcttttaatccactctaacacacacgctcctacaggccaagggccgattggagtgtgc
36	38	spi-miR4379-p5_gma	tgaagaaatggaccatAGGTCTAACTCAACCCCAAAAGCTagctcataagggaaggcttgcccaggaccatatnnnnngatcataaatttgagagtctgagagcctgattccatgactaac
37	38	spi-miR4379-p5_gma	ctAGGTCTAACTCAACCCCAAAAGCTagatcataagggtaggattttccaactccatataagtagaccacc
38	39	spi-miR4379-p3_gma	aagggaggacacctcaactggagcatgaacatttctaaatggaccccaggagaacatggcgtAACTCAACCCCAAAAGCTAACTCAtgaggagtgtttgtccaagtccata
39	40	spi-miR5072_osa	GTTCCCCAGCGGAGTCGCCAnnnnnnnaatcgnnnnntgatttcgaaa
40	40	spi-miR5072_osa	gccgtttggcggaagttatgccatgnnnnntgcaatttctagaaaattagaacaacttaaacaaataaacagttattacaaacagtcaaatagagttagtctttaaggttagaattctacGTTCCCCAGCGGAGTCGCCA
41	41	spi-miR5072_osa	cacgcgTTCCCCAGTGGAGTCGCCAn
42	41	spi-miR5072_osa	taaggttagaatcctccgTTCCCCAGTGGAGTCGCCAtt
43	42	spi-miR5072_osa	TTCCCCAGCAGAGTCGCCAtttctgtttta
44	42	spi-miR5072_osa	TTCCCCAGCAGAGTCGCCAtttctgtttta
45	43	spi-miR5083-p3_osa	tgaatgagtaggctatgatgctcaaaatctacctatttgctgaaaggagattttctccttctgtgattatacatttaacCAATGGATCCTTCTGAGCCTActcatann
46	44	spi-miR5139_rgl	tAAACCTGGCTCTGATACCACAn
46	45	spi-miR1511-3p_ppe	tAAACCTGGCTCTGATACCACAn
47	44	spi-miR5139_rgl	ttagtatcAAACCTGGCTCTGATACCAc
48	46	spi-miR5139_rgl	ctagacgtggtaatgtgaggcttctttggaccctaaaccactttaAGAAACCTGGCTCTGATACCAcgttaat
49	47	spi-miR5139_rgl	actagacgtggcaatatgagacnnnnnggaacctaagacaacttTATAAACCTGGCTCTGATACCAcgttttgc
50	48	spi-miR5303j_stu	ttatcaattctctatcgaaannnnngaagagtacgaccaacatagatttccaaacaccaaattggcnnnnnnttcaagtataactaattcatcaatccactatacactgtcAATATTTTCGAAGAGTCTGAACAAc
51	48	spi-miR5303j_stu	AATAATTTTGAAGAGTCTGAACAAtattaaaattatttcactttctcctatgttgttcgaactcccc
52	49	spi-miR5303j_stu	atcctcgtctgcaatccattnnnnntATACTTTTGAAGAGTCTGAACAACatagcaaacacataacaccatcgtgaagtgnnnnnngactaaccagaaggtaaccaacgtaggctgatagaagagaca
53	50	spi-miR5303g_stu	acttatgttgctcgaactctccaataatgttaatgcacctttgttggattctccaaaattgcaaaggatccaccatgcacctgataacATATTTTGGAAGAGTCTGAGCAACatggaa
54	50	spi-miR5303g_stu	taagttgctccnnnnntgttgttacacccattcggttcctacnnnnncgcactactttgaaggcactgatacaccagatgATATTTCTGAAGAGTCTGAGCAACata
55	51	spi-miR5368-p3_gma	gacctaccaccacccaacatcaagtgcacgggtgaagccttaccagtcaccaacaggcaaacaaaatagctggtcagcctacttaacgtgccaactttcactttACAGTTTCAGGTAGACAGT
56	52	spi-miR5368-p3_gma	gaaagaattcagatataaattaaaataatagatatttataatattctaaaacatattgtcacaaaagaaccaaaattatgttttattttataatgcaccatcttCTAGAATTCTAACCTTTTG
57	53	spi-miR5368-p3_gma	ggtcaaggaacatggaatttctgtatttctcatgccatcaggaatgctcggaaccttgctttccttggtggatgtactacccctgttttctaataccgcatggGGCCAGAATTCTAACCTTGctt
58	54	spi-miR5368-p3_gma	caggagtgacgctccacagaatattgttgaggtgaaccaggatgagttgatgaagaatgggccaagggaagaccaaagcaggctcaCTGGGATTGCCTTTGGGCCatcttaccaggtacacttacactatgtctatgaagttacttatt
59	55	spi-miR5538-p5_osa	tgaggaactactgaACTCAATCACTTGCTGCCGTTACTcttcagttttctgttgaggtctatcctgcagaggtact
60	56	spi-miR5538-p3_osa	nnaggtcatgtcggtgcttgtaacaattttgtcttctccatattactatatctctagagtcaataatttaatatgaggaactactgaACTCAATCACTTGCTGCCGTTACT
61	57	spi-miR6020b_nta	AAATGTTCTGCGAGTATCTTCacctctaaaacttagaaagacatcgtacttccattgaggcaactgtaacgatctagcagaagaa
62	57	spi-miR6020b_nta	gtgactcgtAAATGTTCTACGAGTATCTTC
63	58	spi-miR6021_nta	tcaagcctttggagatgagagagTTGGAAGAGGCTGCTATTGGA
64	58	spi-miR6021_nta	agagTTGGAAGAGGTTGCTATTGGAatcaatctttcctacaat
65	59	spi-miR6173-p5_hbr	cCAGTGCGTATCGACCCGTGtggcggacgcatgccaacaaaattaggtcaat
66	60	spi-miR6300_gma	ngaacttaaaattgttatgtggctaacaaaataaaatcaatcaacaaacaaGTCGTTGTAGTATAGTGGTAAGTattcccgcctgtcacgcgggtgacccgggttcgatccccggcaacggcg
66	61	spi-miR6300-p3_gma	ngaacttaaaattgttatgtggctaacaaaataaaatcaatcaacaaacaaGTCGTTGTAGTATAGTGGTAAGTattcccgcctgtcacgcgggtgacccgggttcgatccccggcaacggcg
67	61	spi-miR6300-p3_gma	nacccgcaactacaacccttatgtttatattcagaatgttgtttcgactttcaaataaccatgtttcaattaacaagtctattannnnnctaaagcataactctgacaacaaggtcgTTGTAGTATAGTGGTAAGTattcccgcctgtcacgcgggtgacccgggttcgatccccggcaacggcg
68	60	spi-miR6300_gma	acctcgctatgctatagagccttaacnnnnngaagtatgttgaagaatctttatctcaatatataaaatgctaagcttctaatagtattaatGTCGTTGTAGTATAGTGGTAagtattcc
69	62	spi-miR6300_gma	GTCGTTGTAGTATAGTGGTAAgtattcccgcctgtcacgcgggtgacccgggttCGATCCCCGGCAGCGGCGCTA
69	63	spi-miR8175_ath	GTCGTTGTAGTATAGTGGTAAgtattcccgcctgtcacgcgggtgacccgggttCGATCCCCGGCAGCGGCGCTA
70	63	spi-miR8175_ath	acaagaaagatggttctgcaagaatnnnnnntaataaaataaagtaagatcaagaaaatatcaactaaactatagtaataagtttaagttaatctaaaagctaCAATCCCCGGCAGCGGCGCCAaaatctaat
71	62	spi-miR6300_gma	atcaacaagcaaGTCGTTGTAGTATAGTGGTAAgtattcccgcctgtcacgcgggtgacccgggttcgatccccggcaacggcgtttaacnnnnngccaagattgaggttcattaaaccaacatgttttgtactataatgttgtgagtttag
72	64	spi-miR6300-p5_gma	aaagtCGTTGTAGTATAGTGGTAAGTATTcccgcctgtcacgcgggtgacccgGGTTCGATCCCCGGCAACGGCGCt
72	65	spi-miR8175-p3_ath	aaagtCGTTGTAGTATAGTGGTAAGTATTcccgcctgtcacgcgggtgacccgGGTTCGATCCCCGGCAACGGCGCt
73	66	spi-miR6300-p5_gma	tggatacatataacaACCAAGTCGTTGTAGTATAGTGGTAAGtattcccgc
73	67	spi-miR6300_gma	tggatacatataacaACCAAGTCGTTGTAGTATAGTGGTAAGtattcccgc
74	67	spi-miR6300_gma	gggtaccctatgcatccccgatgaacccacatgGTCGTTGTAGTATAGTGGTAAGtattcccgcc
75	68	spi-miR6300-p5_gma	aaggtcgttGTAGTATAGTGGTAAGTATTcccgcctgtcacgcgggtgacccgggttCGATCCCCGGCAACGGCGCTA
75	69	spi-miR8175_ath	aaggtcgttGTAGTATAGTGGTAAGTATTcccgcctgtcacgcgggtgacccgggttCGATCCCCGGCAACGGCGCTA
76	69	spi-miR8175_ath	cccgggttCGATCCCCGGCAACGACGCCAaaattcgatacgctcaaacttacttcttatttgagaagtaaagcggtcgtgtcaagtaaataacctaactagtgaggttgggatcgttcccacg
77	70	spi-miR6300-p3_gma	ttttaggagggttccttgcattttgttttcgattcttttcccgaagatagtcccactgaatcgactaggaatagtttgtttagttttgttgcgtcttagagtcattGTATAGTGGTAAGTATTCCCGCCtgtcn
78	71	spi-miR6300_gma	acaacaaGTCGTTGTAGTATAGTGGTAAGTattcccgcctgtcacgcgggtgacccgggttcgatccccggcagcggcgtgtccc
79	71	spi-miR6300_gma	taaaattgaattaaatattgaatcatattttcaacaataagGTCGTTGTAGTATAGTGGTAAGTattcccgcctgtcacgcgggtgacccgggttcgatccccggcagcggcgnnnnnnngggatattataatatgtttggattccttaaagttgaaaataaggcatcaataattttcaattcn
80	72	spi-miR6300_gma	ttctcacgtacgtttaatttaannnnnnnaagttatggagggattttctaacaacagGTCGTTGTAGTATAGTGGTaagtattcccgc
81	72	spi-miR6300_gma	aaacaatgagctacaacactattagtaaagatcaaatccaaatgcattnnnnnnnnngtttaactaagcgtataataatacttgaaacaaatatGTCGTTGTAGTATAGTGGTaagtattcccgcctgtcacgcgggtgacccgggttcgatccccggcaacggc
82	73	spi-miR6300-p3_gma	aaagtgcactactatacaatatggtaattgctggtaatatatacaaattatttgatttataccatagaatatagaaatatataccaaatattaaattatagaagtttgcaacaacaatgtCGTTGTAGTATAGTGGTAAGTATTcccgcc
83	74	spi-miR6300-p5_gma	tcgttgTAGTATAGTGGTAAGTATTcccgcctgtcacgcgggtgacccgggttcgatccccggcaacggcgatattgtgnnnnnnggacaaaatcannnnncaaagtatgttaaacaaacacaaaacacaaatatgtcgaaaatc
84	75	spi-miR6300_gma	aatccacatattaaaatgataaataatataatcaatagttgtaagacaagcaaGTCGTTGTAGTATAGTGGTAAGtattcc
85	76	spi-miR6454-p3_ptc	ttacatattttgttcccacattggtagtgaacaatgacttttgttagtacatataatgatgacataaccatctaagcgccgagccttGTAACGTGGGCTTGTAACCTAAGTgggagcaacaatgtggtg
86	76	spi-miR6454-p3_ptc	tgccgagccttGTAACGTGGGCTTGTAACCTAAGT
87	77	spi-miR6478_ptc	caatCCGACCTTAGCTCAGTTGGTAGAgcggaagactgtagttggtgctgtaatctttaggtcgctggttcgaatccggcaggtcggaann
88	77	spi-miR6478_ptc	caaCCGACCTTAGCTCAGTTGGTAGAgcggaagactgtagttggtgaaaagcctgacagataatctttaggtcgctggttcgaatccggcaggtcggann
89	78	spi-miR6478_ptc	taaCCGACCTTAGCTCAGTTGGTagagcggaagactgtagtgtgaatgctggaatctttaggtcgctggttcgaatccggcaggtcggann
90	79	spi-miR6478_ptc	aaCCGACCTTAGCTCAGTTGGTAGAGcggaggactgtagttgttgctggaatccttaggtcgctggttcgaatccggcaggtcggaa
91	79	spi-miR6478_ptc	aattCCGACCTTAGCTCAGTTGGTAGAGcggaggactgtagtttgattgctgaaatccttaggtcgctggttcgaatccggcaggtcggannn
92	80	spi-miR6478_ptc	caaCCGACCTTAGCTCAGTTGGTagagcggaggactgtagtaggtgtaagcctttcagatatccttaggtcgctggttcgaatccggcaggtcggata
93	81	spi-miR6478_ptc	CCGACCTTAGCTCAGTTGGTagagcggaggact
94	82	spi-miR6478_ptc	gaagaatcaatagaaaCCGACCTTAGCTCAGTTGGtagagcggaggactgtagtgggtctaaaacctatcagatatccttaggtcgctggttcgaatccggcaggtcggattgattcnnn
95	82	spi-miR6478_ptc	acaaCCGACCTTAGCTCAGTTGGtaga
96	83	spi-miR6478_ptc	taagaaCCGACCTTAGCTCAGTTGGtagagcggaggactgtagtgtgcttcatagcaatccttaggtcgctggttcgaa
97	83	spi-miR6478_ptc	tagCCGACCATAGCTCAGTTGGtagagcggaggactgtagtgggcaaagcctttcagctaatccttaggtcactggttcgaatccggttggtcggann
98	84	spi-miR6478_ptc	caaatcCGACCTTAGCTCAGTTGGTAGAGcggaggactgtagtatgtgtgctgaaatccttaggtcgctggttcgaatccggcaggtcggatgnn
99	85	spi-miR6478_ptc	aacaatCCGACCTTAGCTCAGTTGGtagagcggaagactgtagtggttgctgtaatctttaggtcgctggttcgaatccggcaggtcggattttc
100	86	spi-miR6485-p5_hbr	ataacatgAGTGATTCGGCAGATTTGGATTCnnnnnnnnnnccacccatgtggtacttcattctac
101	87	spi-miR7718-p5_bdi	atcaAGGACAACAAGAAACTTCTTttccttcag
102	88	spi-miR7718-p5_bdi	cATCCAGGGCAACAAGAAACTTcttcccttcgggct
103	88	spi-miR7718-p5_bdi	tcATCAAGGACAACAAGAAACTTcttttccttcaa
104	89	spi-miR7981-p5_stu	AGGTAATAGGACTTTAGTTTAGTTAAGGT
104	90	spi-miR7981-3p_stu	AGGTAATAGGACTTTAGTTTAGTTAAGGT
105	90	spi-miR7981-3p_stu	ggaaggtaATAGGACTTTAGTTTACTTAAGGTgtgtatctgaa
106	91	spi-miR7981-3p_stu	ntgagttcaagggtaATAGGACTTTAGTTTAGTTAAGGTgtgtctctgggattacg
107	91	spi-miR7981-3p_stu	gttcacaaattacnnnnnnnnnnggtcannnnnntaATAGGACTTTAGTTTAGTTAAGGTgtgtct
108	92	spi-miR7983-p5_stu	gacaTTGGTTCTAATGGTACTTAACTAATGCCAGTAAAGACT
108	93	spi-miR7983-p3_stu	gacaTTGGTTCTAATGGTACTTAACTAATGCCAGTAAAGACT
109	94	spi-miR7983-p5_stu	ACTTAACTAATGCCGATAAAGACTttagcgctctttattaat
110	95	spi-miR7983-3p_stu	nnnctgttattacacttaACTAATACCGGTAAAGACTTTAACactctttattagtgtcaatatttaatatcgctaaaagttannnnnattgtagtgacaggtc
111	96	spi-miR7983-p3_stu	acACTTAACTAAAGCCGGTAAAGACTtt
112	97	spi-miR7983-p5_stu	taatgacacTTAACTGATGCCGATAAAGACTTTagcattctttgttagtgtcaata
113	98	spi-miR7983-p5_stu	AATTAACTAATGCCGGTAAAGACTttatcactctttgttaatgtgcatatttattgcccgccnn
114	99	spi-miR7983-p5_stu	aACTTAACTAATGCCGGTAAAGACTtcaatactctttattta
115	100	spi-miR7983-p5_stu	ACTTAACTAATGCCGGTAAAGACTtaagcactctttattagtgttaata
116	101	spi-miR7983-p3_stu	nnnggatgtttctaaagtctttagcgatattagaagttgtttcgaatattACTTAACTAATGCCGATAAAGACTttagtactcttta
117	102	spi-miR7983-p3_stu	ctaaagcttttagcgatattggttctaatgatACTTAACTGATGTCGGTAAAGACTttaa
118	103	spi-miR7984b-p3_stu	nnnggtctgnnnnntatcctaactttgaccaaaattgttgttacgataccgaACTTTGGAAAGGACCTTTTACCCC
119	104	spi-miR7984a-p3_stu	ccctacattgtttaatagtgtattttnnnnntatatatgtattcacGTGGACATCATAAATATTGCATTattataaatagtaaca
120	105	spi-miR7984a-p5_stu	aatagtgtattttaaaggtatatatgtgctcacGTGGACATCATAAATATTGCATTattttaaatagtaatgtttccacgtgcacacatatattacctttaaaatatactttt
121	106	spi-miR7984b-p5_stu	actttggaaAGGACCTTTTACCCCTGCACTATTtaatagtgtattttaaagtatacatgtgcccacgtggacataaaagatattgcataattataaatagtaatgtgtccacgtggacacatatatacacctttaaaatacactattaaatag
122	107	spi-miR7984d-p3_stu	aaagtaaaggnnnnnnntccaaaatatatccgtactttgacgaaaattgttgtaacgatactaaactttgAAAAGGACCTTTTACCCTTGCACT
123	108	spi-miR7984d-p5_stu	AAAAGGACATTTTACCCCTGCACTattcaataatgtattttaagggtatat
124	109	spi-miR7984d-p3_stu	atccgaacttcgaccgaaattgttgtaaccataccgAACTTTGAAAAGGACCTTTTACCC
125	110	spi-miR7997c-p5_stu	caaaagtagtgtatatttggagaatccggcataggtgcggcaataTTATTGGAGAGTCCGAGCAACatacacttgcactctccaaagttgcggccgcacctctgttggatatatccttccaacatgtactacttaca
126	111	spi-miR8005c-p5_stu	attAGGGTTTAGGATTTAGGGTTtctaacaa
127	111	spi-miR8005c-p5_stu	attAGGGTTTAGGATTTAGGGTTtctatcaannnnnngaggcttaataggtattcatttagtaacgacccttttactaccccnnnnnnngtagccttccctttgtcatt
128	112	spi-miR8006-p5_stu	accAATGTTCCAAAAGTATGACGGAGGATATCTGCataccat
128	113	spi-miR8006-p3_stu	accAATGTTCCAAAAGTATGACGGAGGATATCTGCataccat
129	114	spi-miR8006-5p_stu	tAGTTTATGGACGGCAGGGGCACCAatgtcccAAAAGTATGACGGAGGGTAGCTGC
129	115	spi-miR8006-p3_stu	tAGTTTATGGACGGCAGGGGCACCAatgtcccAAAAGTATGACGGAGGGTAGCTGC
130	116	spi-miR8006-p5_stu	AAAAGTATGACGGAGGGTATCTGCATACCATTt
130	117	spi-miR8006-p3_stu	AAAAGTATGACGGAGGGTATCTGCATACCATTt
131	118	spi-miR8006-p5_stu	aAAAGAATGACGGAGGGTATCTGCATACCATTcaca
131	117	spi-miR8006-p3_stu	aAAAGAATGACGGAGGGTATCTGCATACCATTcaca
132	116	spi-miR8006-p5_stu	cggcagggcaccaatgtctcAAAAGTATGACGGAGGGTATCTGCataccgtaaatggtatgcacgacaatttggatatatttgtcnnnnncccctttgaagaatccacatgnnnnnccatgctgatatcacacctgtttgacattgttacgccagtgaaa
133	119	spi-miR8006-p5_stu	GTCCCAAAAGTATGACGGAGGATATCTGCATACCATTta
133	120	spi-miR8006-p3_stu	GTCCCAAAAGTATGACGGAGGATATCTGCATACCATTta
134	120	spi-miR8006-p3_stu	nnnggacggcagaaacaccaatatctctaatatatGACGGAGGATATCTGCATACCATTt
135	121	spi-miR8006-p5_stu	ATGTCCCAAAAGAATGACGGAGGGTATCTGCATACCATTTacggtagttcnnn
135	122	spi-miR8006-p3_stu	ATGTCCCAAAAGAATGACGGAGGGTATCTGCATACCATTTacggtagttcnnn
136	123	spi-miR8006-p5_stu	TATGATGGAGGATATCTGCATACCATTTACGATAGTTCGGGAGtata
136	124	spi-miR8006-p3_stu	TATGATGGAGGATATCTGCATACCATTTACGATAGTTCGGGAGtata
137	125	spi-miR8006-p5_stu	caccaatgtcttAAAAGTATGACGGAGGATATCTGCatactatttacgatagtttgaaa
138	126	spi-miR8006-p3_stu	aaggggaaaagggtaaatatattcccgaattatcataaatgttatgcagatactctgcgtcaTACTTTTGAGACGTTGGTGCCcttgccgtccnnn
139	127	spi-miR8006-p5_stu	cATACTTTTGAGACATTGGTGCCCTtgtcgtcnnnnnnctagagcatatatgttcttcactctaacggaagactaaatagggacacgtgtcacaatct
140	128	spi-miR8006-p5_stu	ggtgtgtaaatacccttcgtcATACTTTTGAGACATTGGTGCCcctgccgttcnnnnnctagagcatacattcccttttctcggaaggaagactaaataggacacgttgcataat
141	129	spi-miR8006-p3_stu	tgatatgcagATACCCTCTGTCATACTTTTGAGA
142	130	spi-miR8006-5p_stu	tAGTTTATGGACGGCAGGGGCAccaatgtcccaaaagtatggtgaaggatatctgtaaactatttacgatagtttaggggtatatttacaaggttttgcannnnnagcaccaccacttgtttgataggatgtgttgttagc
143	131	spi-miR8006-5p_stu	cTTTTGGACGACAGGGGCACCaaagttccnnn
144	132	spi-miR8006-p5_stu	ATACCCTCTGTCATACTTTTGAGAtattggtgctcctgttgtccaaaagctagagtgtgtatgcccttcactctaacggaagactaaacagggaca
145	133	spi-miR8006-p3_stu	gtaggggcaacaaTGTTCCAAAAGTATGACGGAGGGTa
146	134	spi-miR8006-p3_stu	nnnggacggcaagggcaccaatgccccaaaagtatgatgaagggtatctacgTACCATTTACGATAGTTCGGAgg
147	135	spi-miR8006-5p_stu	aagggtatatatgctctagTGTTTGGACGACAGGGGCACCaatgtcacaaaagaataacggggtatctttaccatt
148	136	spi-miR8006-p5_stu	nnnggacgacggacatcaaTGTTCCAAAAGTATGACGGAGGGTatctgcatacagtagtttggggtatatttgtccttttccgta
149	137	spi-miR8006-p5_stu	gcATACCATTTACGATAGTTCGGAGGtatcc
150	137	spi-miR8006-p5_stu	tctatATACCATTTACGATAGTTCGGAGGtatattta
151	138	spi-miR8006-p5_stu	caTACTTTTGAGACATTGGTGCCcatgtcaac
152	139	spi-miR8006-5p_stu	ntggtatatatgttttagTGTTTGGACGGCAGGGGCACCtgtgtgccaaaagtattataaattatatttgcgta
153	139	spi-miR8006-5p_stu	GTTTTGGACGGCAGGGGCACCaatgtcccaaaagtataatggagggtatctgcataacatttatgatagttcagggt
154	140	spi-miR8006-p5_stu	ATACTTTTGGGACATTGGTGCCCAtga
155	141	spi-miR8006-p5_stu	ccaAAAGTATGACAGAGGGTATCTGCAtactatt
156	142	spi-miR8006-p5_stu	caccaatgtgccaAAAGTATGACGAAGGGTATCTGCTtaccatttacgataattcaagggtatatttgtcttnnnnnnnnnnnaatgctttgtactgctttccttattagttgtcatgttttatt
157	143	spi-miR8006-p3_stu	ttacgcgggaggtaagatgagacgttttcttaagggnnnnntgacaaatatacttctgaattatcgtaaatggcgtgcaaatatcctcaTCATACTTTTGCGACATTGGTGCCcc
158	144	spi-miR8007b-p5_stu	ATTATCTGTCAAACTTAAACTGTTTGACTCTCGAAAagc
158	145	spi-miR8007b-p3_stu	ATTATCTGTCAAACTTAAACTGTTTGACTCTCGAAAagc
159	146	spi-miR8007b-p5_stu	tccctccgtcccatcttaagTGACACTTTTCGGATTTCGAGATTCAAACAAGTGTATctttgacc
159	147	spi-miR8007b-p3_stu	tccctccgtcccatcttaagTGACACTTTTCGGATTTCGAGATTCAAACAAGTGTATctttgacc
160	148	spi-miR8007b-p5_stu	atgAAACTTAAACTGTTTGACTCTCGAGAAATGAAaa
160	149	spi-miR8007b-p3_stu	atgAAACTTAAACTGTTTGACTCTCGAGAAATGAAaa
161	150	spi-miR8007b-p5_stu	gtaaaTTATCGGTCAAACTTAAATTGTTtgactctc
162	150	spi-miR8007b-p5_stu	aaagattccatgagaaaaTTATCGGTCAAACTTAAATTATTtgactctggnnnnntnnnnntaaaattaagtgatgaaagttttcacattatttatcaag
163	151	spi-miR8007b-p5_stu	ATTATCGATCAAACTTAAACTGTTtgacat
164	152	spi-miR8007b-p5_stu	TCAAACAAGTCTATCTTTGACTGTaagnnnnnnatagaacttttaaacattttaaattattaattattgtgactcatagtaannnnnacgtagtttacaaatatataaatttcatttcnnnnnnnnttaaagattagataca
165	152	spi-miR8007b-p5_stu	TCAAACAAGTCTATCTTTGACTGTaaa
166	153	spi-miR8007b-p3_stu	ctggtcaaAATTAAACTGTTTGACTTTCGAAA
167	154	spi-miR8007b-5p_stu	tatgtgtgacacttttaaagcggacaactaaatagagacagggagtatgagactnnnnnngtattctcttcgtcacnnnnnATGTGACACTTTTCGAATTTCGAGat
168	154	spi-miR8007b-5p_stu	tccgtttcattttATGTGACACTTTTCGAATTTCGAGa
169	155	spi-miR8007a-p5_stu	taaatactccctccgtcccattttatgtggcacttttcggatttcgagattcagacaagtctaacttcgaccgtaaaTTTTCATAGATCTTTTAAACATTTtgaattatcaattattgtgttttatagtacnnnnnaagtagtttacaaatatataagttttatttcnnnnnnnttgaagattccatgcgcaaatttctggtcaaacttaaattgtttgac
170	156	spi-miR8007b-p3_stu	nnngtcaaACTTAAATTGTTTGACTTTCGAAA
171	156	spi-miR8007b-p3_stu	aaatttctgatcaaACTTAAATTGTTTGACTCTCGAAAacg
172	157	spi-miR8007b-p3_stu	cttttaaatattttgaattattaattattgtgacttatagtacnnnnnatgtagtttgctgatatataaatttaattttataaaatttnnnnnttctatgagcaaagttttgatcAAAGTTAAAGTGTTTGACTCTCGA
173	158	spi-miR8007b-p3_stu	cggtcagAGTTAAACTGTTTGACTCTCGAAAat
174	158	spi-miR8007b-p3_stu	tctggtcaaAGTTAAACTGTTTGACTCTCGAAAat
175	159	spi-miR8007b-p5_stu	cactatctaAATTAAACTGTTTGACTCTCGAAActtaaagatatgt
176	160	spi-miR8007b-p3_stu	tcaaacaggtctatctttaaaatattttgaattgtcaatcattatgacttataatannnnnaaaatagtttataaatatataaatttcatctcaattaaaatagaagattcctcgtgtaaATTATCGATCAAACTTAAACTGTTtgactc
177	161	spi-miR8019-p5_stu	ttgtcaaaaggatattcttagaataatacacgCTCCGTTTTATAAAGAATGACCTAGTTTGACTTgatacggagtttatgcgtataaagaatacttttgaatt
177	162	spi-miR8019-3p_stu	ttgtcaaaaggatattcttagaataatacacgCTCCGTTTTATAAAGAATGACCTAGTTTGACTTgatacggagtttatgcgtataaagaatacttttgaatt
178	162	spi-miR8019-3p_stu	ACAAAGAATGACCTAGTTTGACTTgaaactccagaaaagacttttgaatcttgtggtcctaaattaaagttaggtcaaat
179	163	spi-miR8019-p5_stu	tcctccgtttcACAAAGAATGACCTGATTTGACTTggcacggaatc
179	164	spi-miR8019-3p_stu	tcctccgtttcACAAAGAATGACCTGATTTGACTTggcacggaatc
180	165	spi-miR8019-3p_stu	tttgtcacccttaattcattagcccgaaagnnnnnnntattccctctgattcACAAAGAATGACCTGGTTTGACTTg
181	165	spi-miR8019-3p_stu	ttgtgtaaaattatactccgtccgtttcACAAAGAATGACCTGGTTTGACTTggtacggagtttaagagtataaat
182	166	spi-miR8019-3p_stu	acAAAAGAATGACCTAGTTTGACTTGgcatggagtttaagaaaacaaagaagacttttgatcatgtggtcctaaattaaagttatgtcaaatgtacaaaattgtcttttaatcttgtggtcttaaacatgccacgtgaaaatt
183	166	spi-miR8019-3p_stu	gAAAAGAATGACCTAGTTTGACTTGgaac
184	167	spi-miR8019-3p_stu	attcaggaatcattcatcatgagnnnnnnnnnctgatcnnnnnattttcacggaataagctatcaatgttctggaggttttgttactccctccgtttgACAAAGAATGACCTGGTTTGACT
185	167	spi-miR8019-3p_stu	ttcgccatggttgagcctgaatttctgtctttgtagtagtgaattttggcctccagttaaagtaaattacagcaaattccagtgctagttgatcaccaattactccctccgtttcACAAAGAATGACCTGGTTTGACTtggcacg
186	168	spi-miR8019-3p_stu	CAAAGAATGACATGGTTTGACTTGacacagagtttaatagtataaagaaaacttttatatcttgtggtcataaattaaagttagatcgaatgtacaaaattgtcctttgatcttgtggccttaaacatatcacgt
187	168	spi-miR8019-3p_stu	CAAAGAATGACATGGTTTGACTTGacacggagtttaagaatataaagaagannnnnaaatcttgtggttctttattaatgttaggccaaatata
188	169	spi-miR8019-3p_stu	taaagacttcacattgcaagtcatttagtannnnnnatctagacttgataaattatcnnnnngtcaaacttacgAAAAGAATGACCTAATTTGACTTGgaacggagtttaag
189	169	spi-miR8019-3p_stu	aCAAAGAATGACCTGATTTGACTTGacacatagtttaagagtataaagaagacttttgtatcttgtggtcctaaattaaagttaggttgaatttac
190	170	spi-miR8019-3p_stu	tgtcttgattaagtttcgttggttagtggagctggatggttttgtgacatgttgaagtaagtttctatagttagagtttcgagatcctacgttctttgatactccctccgattcacaaagAAAGAATGACCTAGTTTGACTTGacacggaatttaagaaaataaagaaaa
191	170	spi-miR8019-3p_stu	ttattatttctatttcattcttattttcttatttcatactctatccgtttcatAAAGAATGACCTAGTTTGACTTG
192	171	spi-miR8019-3p_stu	tcattttatatataacatttcggatctcaaaagtcgaacaagtttaaannnnncatggattgtatagacannnnnaattattaattattgtgattcatgttctcgctgnnnnncAAAAGAATGAACTGGTTTGACTTGgcacggagtgaaagagtataaagaaa
193	172	spi-miR8019-3p_stu	ttatactccctccgtttcATAAAGAATGACCTGGTTTGACTTgacatggagtttaagtaaat
194	173	spi-miR8019-p3_stu	ctgtaaatcatttcattaaggataaaatatactccctccgttaAATAAAGAATGACCTGATTTGACT
195	174	spi-miR8019-p5_stu	tctctccgtttAACAAAGAATGACCTAGTTTGACTtggaacggagttt
196	175	spi-miR8027_stu	aagaggataacttactccgttattaattattaATCTCGAGATAAGTTATTCTGAAC
197	175	spi-miR8027_stu	caaatgatattaATCTCGAGATAAGTTATTCTGAACttgccaaccaaataataaattaagtattacaatatataatgcaattttaagataatttgatgtcattct
198	176	spi-miR8030-5p_stu	gTCGGGTTGGTTTGGTCTCGGGTTggtannnnnnagttaaaaccaacccaacccaacccaaa
199	176	spi-miR8030-5p_stu	TCGGGTTGGTTTGGTCTCGGGTTggtttattttagttgaaatcaacccaacccaaatatagtcggannnnnnnnnccaacaccaaatcaagtcaaaccaaaccact
200	177	spi-miR8031_stu	taattcacTTAGACACCTCAACTGAGACTTGTACCTattgaacaa
200	178	spi-miR8031-p3_stu	taattcacTTAGACACCTCAACTGAGACTTGTACCTattgaacaa
201	179	spi-miR8031-p5_stu	AGACACCTCAACTAGGACTTGTACctattggacacctctact
202	180	spi-miR8031-p3_stu	tcacttagACACCTTAACTAAGACTTGTACCT
203	181	spi-miR8031_stu	gtcgatacataaccactacataacgtatcatttataaatcaagctctttaatgtatcatcagtcttaggcgtaagtcatcgacagaaccttaaagttgtctgcataatttatTTAGACACCTCAACTAGGACTTGTatctat
204	182	spi-miR8031-p5_stu	gACACCTCAACTGAGACTTGTACCTaatgaacacctaaattgttcaaaacatgtacctattagatacaaaat
205	183	spi-miR8031-p5_stu	ACACCTCAACTAGGACTTGTACCTattggacacctctact
206	184	spi-miR8031-p3_stu	ccctagttgaggtgtctaagtgaaatatgtgaacaactctaagagttgtcgatgacttaagcctataaaatagtttaaattcatcatttgccccttaaagttgccgcataattcacttagACACCTCAACTAGGACTTGTACCTatt
207	185	spi-miR8031-p5_stu	ACACCTTAACTAAGACTTGTACCTattaaacacttctagaac
208	186	spi-miR8031_stu	gatggtaacaagttgatatgtcatgtacnnnnnnnnttannnnnnnnnnggcttgagtcatatatcgcccctcaaagttgtctgcataattcacTTAGACACCTCAACTGAGACTTGTacctatt
209	186	spi-miR8031_stu	ctcctcaaagttgtctgcgtaattcacTTAGACACCTCAACTGAGACTTGTaccta
210	187	spi-miR8031_stu	AGACACCTCAACTAGGACTTGTacctattggacacctctact
211	188	spi-miR8031-p3_stu	nnnggtcttaagtcatcgatcgcccctcaaagttgtccgcataatttacttagACACCTCAACTAAGACTTGTACCTat
212	189	spi-miR8031-p5_stu	ACACCTCAACTAAGACTTGTACCTtttgagcacctaaattgttcaaaacatgcacct
213	190	spi-miR8155_cpa	aTAACCTGGCTCTGATACCAcgnnnnncacgaccggggag
214	190	spi-miR8155_cpa	caTAACCTGGCTCTGATACCAagcttgtcaaatcctgaaaacatacccctaaagatagggacaatcttggattgcaataagagtacttgaaatcttggtgttctt
215	191	spi-miR8155_cpa	GTAACCTGGCTCTGATATCAtgttgtcatgacctta
216	192	spi-miR8155_cpa	GAACCTGGCTCTGATACCActctttgtcacgacccaacccgatggggcgtgactagtgcccgt
217	192	spi-miR8155_cpa	GAACCTGGCTCTGATACCAtattactgaataaggacggacct
218	193	spi-miR8155_cpa	gactccTGAAACCTGGCTCTGATACCAnnnnnnnnnnnnnnnnnnnnnnnnnnnnnnncaaggctgacactcgaactggccccaagcaaaccttggtttgacttacttactcagcgaaag
219	194	spi-miR8175_ath	aataagttcaagttaatggaaaagctatGATCCCCGGCAGTGGCGCCAcaatttgatacgatcaaacttaattctcaaataagaagtaaagcggtcgtatcaagtaaataacccaactagtgaggttgggatcggtcccacgaggaaaatagtctagacttaacttca
220	194	spi-miR8175_ath	tatGATCCCCGGCAGCGACGCCAaaatttgatgcgctcaaactttgttctcnnnnnngaagtaaagcggtcgtatcaagtaaataacccaactactgaggttgggatcgtt
221	195	spi-miR8175_ath	gcttaaagttaatctaaaagacaCGTTCCCCGGCAATGGCGCCAaaatttgatatgctcaaatttacttctcgaaacgaagtaaaagcagtcgtatcaagtaaagaacccaaataatgaggttgggatcgttcccacaaggaacatggttcagacttaacttta
222	195	spi-miR8175_ath	CTTTCCCCGGCAACGGCGCCAaaatttgataagctcaaacnnnnnnatcaaataagaagtaaagcgtccgtgtcaag
223	196	spi-miR8175_ath	agaGGTCCCCGGCAGCGGCGCCAaa
224	196	spi-miR8175_ath	gtggcaaacaagacaagcaaaaccaccccnnnnnnttaaaataaaatgacatgtctgtagtaatagtgactcacgacgggcctggttacggctcatcgtgactacaacggaccgtcatggGGTCCCCGGCAACGGTGCCAaat
225	197	spi-miR8175_ath	aaaATCCCCGGCAACGGCGCCAaaatttgatacgctcaaacttacttctcaaatgtgaagtaaagcggtcgagtcaagtaaataacccaaatagtgaggttgggatcct
226	197	spi-miR8175_ath	ATCCCCGGCAACGGCGCCA
227	198	spi-miR8175_ath	GTCCCCGGCAACGGCGCTAaaatttgatacgcacaaacttacttctcaaataagaagtaaagcggtcgtgtcaagtaaataacccaactagtgaggttgggatccttccctcgaggaaaatagtcta
228	198	spi-miR8175_ath	ttagttgaccaagaggtgaaatatgttatttgtagcctaatttcattctcaaaatgttgaaggatttatgttcttgataagtGTCCCCGGCAGCGGCGCCA
229	199	spi-miR8175_ath	ATTCCCCGGCAACGGCGCCA
230	200	spi-miR8175_ath	tactCTCCCCGGCAGCGGCGCCAaaattttatatgctcaatcttacttctcaaataagaagtaaagtggttgtttcaagtaaataacccaactagtgaagttgggaacgtttacacgaggaaa
231	201	spi-miR9726-p5_gma	aatgaaAGAAATAACTGATTAGTCTTTCTact
231	202	spi-miR9726-p3_gma	aatgaaAGAAATAACTGATTAGTCTTTCTact
1	1	spi-miR156a-5p_ath
2	2	spi-miR157d_ath
3	3	spi-miR159_csi
4	4	spi-miR159c_mes
5	5	spi-miR159a-3p_zma
6	6	spi-miR159a_cpa
7	7	spi-miR159c_bdi
8	8	spi-miR160_tae
9	9	spi-miR162a_lus
10	10	spi-miR164_csi
10	11	spi-miR164b-3p_ath
11	12	spi-miR164a-5p_aly
12	13	spi-miR166a-5p_gma
12	14	spi-miR166m_gma
13	15	spi-miR167h_mdm
14	16	spi-miR168a_nta
14	17	spi-miR168c-3p_mtr
15	18	spi-miR169a_ptc
16	19	spi-miR169ab_mes
17	20	spi-miR170-5p_aly
18	21	spi-miR171_ctr
19	22	spi-miR171h_lus
20	23	spi-miR393a_bdi
21	24	spi-miR395d-3p_aly
22	25	spi-miR396a-5p_gma
23	26	spi-miR397-3p_stu
24	27	spi-miR398_cca
25	28	spi-miR399_mtr
26	29	spi-miR408-3p_mtr
27	30	spi-miR408a_mdm
28	31	spi-miR479a_nta
29	32	spi-miR482c_stu
30	33	spi-miR482c_pab
31	34	spi-miR482b-3p_stu
32	35	spi-miR482d_nta
33	36	spi-miR482d_pta
34	37	spi-miR528-5p_ata
35	38	spi-miR845_bdi
36	39	spi-miR894_ppt
37	40	spi-miR1127b-3p_tae
38	41	spi-miR1127_bdi
39	42	spi-miR1425-5p_osa
40	43	spi-miR1511_gma
41	44	spi-miR1863_cme
42	45	spi-miR1886g-5p_stu
43	46	spi-miR1919_nta
44	47	spi-miR2109-3p_gma
45	48	spi-miR2111a_cme
46	49	spi-miR2275c-5p_ata
47	50	spi-miR4995_gma
48	51	spi-miR5048a_hvu
49	52	spi-miR5054_bdi
50	53	spi-miR5072_osa
51	54	spi-miR5077_osa
52	55	spi-miR5083_osa
53	56	spi-miR5139_rgl
54	57	spi-miR5291a_mtr
55	58	spi-miR5303g_stu
56	59	spi-miR5303f_stu
57	60	spi-miR5564a_sbi
58	61	spi-miR5568b-5p_sbi
59	62	spi-miR6019a_nta
60	63	spi-miR6020a-5p_nta
61	64	spi-miR6025b_nta
62	65	spi-miR6144_nta
63	66	spi-miR6145e_nta
64	67	spi-miR6145a_nta
65	68	spi-miR6145f_nta
66	69	spi-miR6146b_nta
67	70	spi-miR6149a_nta
68	71	spi-miR6151g_nta
69	72	spi-miR6152a_nta
70	73	spi-miR6153_nta
71	74	spi-miR6155_nta
72	75	spi-miR6160_nta
73	76	spi-miR6161c_nta
74	77	spi-miR6173_hbr
75	78	spi-miR6284_ppe
76	79	spi-miR6300_gma
77	80	spi-miR6478_ptc
78	81	spi-miR7122-5p_stu
79	82	spi-miR7757-5p_tae
80	83	spi-miR7767-5p_bdi
81	84	spi-miR7782-3p_bdi
82	85	spi-miR7972_rgl
83	86	spi-miR7979_stu
84	87	spi-miR7981-3p_stu
85	88	spi-miR7984d-5p_stu
86	89	spi-miR7988_stu
87	90	spi-miR7990b_stu
88	91	spi-miR7992-5p_stu
89	92	spi-miR7997c_stu
90	93	spi-miR8001a_stu
91	94	spi-miR8001b-5p_stu
92	95	spi-miR8006-5p_stu
93	96	spi-miR8007b-5p_stu
94	97	spi-miR8011a-5p_stu
95	98	spi-miR8020_stu
96	99	spi-miR8027_stu
97	100	spi-miR8029_stu
98	101	spi-miR8030-5p_stu
99	102	spi-miR8031_stu
100	103	spi-miR8033-5p_stu
101	104	spi-miR8036-3p_stu
102	105	spi-miR8039_stu
103	106	spi-miR8045_stu
104	107	spi-miR8175_ath
105	108	spi-miR9653a-3p_tae
106	109	spi-miR9662a-3p_tae
107	110	spi-miR9674a-5p_ata
108	111	spi-miR9674b-3p_ata
109	112	spi-miR9772a-5p_ata
110	113	spi-miR9774_tae
1	1	PC-1-5p	cgttgaagaaaAGGAAGCTGACGATTAGAACATGTcaaaggaatcggtccaatgcagctgactaacgtgcttatatcaagtgttgtaaactcgttagttaactttgttagacATGTTCTAATCGTCAGCTTCCTTCttcacaatctacct
1	2	PC-1-3p	cgttgaagaaaAGGAAGCTGACGATTAGAACATGTcaaaggaatcggtccaatgcagctgactaacgtgcttatatcaagtgttgtaaactcgttagttaactttgttagacATGTTCTAATCGTCAGCTTCCTTCttcacaatctacct
2	1	PC-2-5p	atttaaagtgtgaagaggtagattgtgaagaAGGAAGCTGACGATTAGAACATGTctaacaaagttaactaacgagtttacaacacttgatataagcacgttagtcagctgcattggaccgattcctTTGACATGTTCTAATCGTCAGCTtccttttcttcaacgagatttacac
3	3	PC-3-5p	aacAGCATTAGGTTGATATACGTCACTgtaagtaacgttttacttttaaaatgttattttcagtaacgttttactcctaaaacgttaggagtaaaatgttactgtGAGTAACGTATATCAATCTGACGCcatcaact
3	4	PC-3-3p	aacAGCATTAGGTTGATATACGTCACTgtaagtaacgttttacttttaaaatgttattttcagtaacgttttactcctaaaacgttaggagtaaaatgttactgtGAGTAACGTATATCAATCTGACGCcatcaact
4	4	PC-4-3p	acagcattaggttgatatacgtcactgtaaataacgttttacttttaaaacgttaagtaatattttaggagtaaaacgttagtgtGAGTAACGTATATCAATCTGACGCcatca
5	5	PC-5-5p	aatgagatggctctgaggttgagtttgATCCACATTCATTTCATTACACGAtagtatagcaaaatctatgtatgtactaccTTGTAGTGAAATGGATGTTGAATCtaatttaactttagagcttt
5	6	PC-5-3p	aatgagatggctctgaggttgagtttgATCCACATTCATTTCATTACACGAtagtatagcaaaatctatgtatgtactaccTTGTAGTGAAATGGATGTTGAATCtaatttaactttagagcttt
6	7	PC-6-5p	cgagcatgaagaagccataAAACTCAGGATGGATAGCGCTatagatagccattaagatgtattCATGGTGCTATCCCTCCTGAGCTTtatagattccccatgccat
7	7	PC-7-5p	gccgtgAAACTCAGGATGGATAGCGCTaaagatgtgtacnnnnntcgaattgagtcatcCATGGCGCTATCCCTCCTGAGCTTtacaga
8	8	PC-8-3p	acagcattaggttaatatacgttactgtaggtaacgttttacttttaaaacgttannnnnnagtaacgtttactcctaaaacgttaatatgAGTAACGTATATCAATCTGACGCCatcaacttttaaataataaaatatatcctaaaacgttattg
9	8	PC-9-3p	acAGCATTAGGTTGATATACGTTACTgtaagtaacgctttacttttaaaacgttactgtgAGTAACGTATATCAATCTGACGCCatcaacttttnnnnnngaaaatatatcataaaacgttactgtgaaatacgt
10	9	PC-10-5p	ttatttataaataatTTTCTACTCCTTTTCGGCCTATGTggcactattttctggcccctcggcatgctgataannnnnngaactatatgattgatagtgtcatgtaggcctaaaagggtagaaaattatttataaaata
11	9	PC-11-5p	atcaggtcctattactccagaacgtattttataaataatTTTCTACTCCTTTTCGGCCTATGTggcactatcttgtgggaccagcacgtgtaaacannnnnnnnatgttagtatcacgtaggccgaaaaggggtagaaaattatttataaaataagttataggggataatagaaccttag
12	10	PC-12-5p	aagtTGATGGCGTCAGATTGATATACGTtactcacagtaacattttaggagtaaaacgttacttacaaTAACGTATATCAACCTAATGCTGTtagnnnnnnnnnnntaaaatataccctaaaacgttatcgt
12	11	PC-12-3p	aagtTGATGGCGTCAGATTGATATACGTtactcacagtaacattttaggagtaaaacgttacttacaaTAACGTATATCAACCTAATGCTGTtagnnnnnnnnnnntaaaatataccctaaaacgttatcgt
13	12	PC-13-3p	aatgtagagtacTGCAGATCCAGAAGATTTGCTtgtcaatctaccaacatatatatgtatttgtacatatataccaaagcagtgatttgatagattgacctcgcnnnnnnggtagaTTGACAAGCAAATCTTCTGGATCTgtagtactctacttc
14	12	PC-14-3p	gaagtagagtacTACAGATCCAGAAGATTTGCTtgtcaatctaccnnnnnngcgaggtcaatctatcaaatcactgctttggtatatatgtacaaatacatatatatgttggtagaTTGACAAGCAAATCTTCTGGATCTgcagtactctacattgnnnnnnttcgtctggagagaaacataaggttcgcatgggacctttgagatgaaattcttccatcgata
15	13	PC-15-5p	acagcattAGGTTGATATACGTTACTGTAAGTaacattttactcctaaaacgttattttcAGTAACGTATATCAATCTGATGCCatcaacttttnnnnnntaaaatatatcttaaaacgttactgtg
15	14	PC-15-3p	acagcattAGGTTGATATACGTTACTGTAAGTaacattttactcctaaaacgttattttcAGTAACGTATATCAATCTGATGCCatcaacttttnnnnnntaaaatatatcttaaaacgttactgtg
16	15	PC-16-5p	ctggtgtgTCCACAAGCGTGAACTCACCTccgtgaagcgcgtaagaaccaaataaaatgcacattggaagcttatttggactccagatgtacacatttatttggttcttacatccctcacggaggtgagttcacgtttgtggacacatt
17	15	PC-17-5p	taatgtgTCCACAAACGTGAACTCACCTccgtgagggatgtaagaaccaaataaatgtgtacatctggagtccaaataagcttccaatgtgcattttatttggttcttacgcgcttcacggaggtgagttcacgcttgtggacacacc
18	16	PC-18-3p	tttcctgaggataacctccaaaacaccaacgagtttctcaagatgcttaatcttaagaatgtcggtgataataatagttattccaatcatatcctctcaaatctgagaatctttggtgttATGGTGGTTATCCTCAGGAAAattagggacggccttctagcctcgaaacaaccttgcc
19	17	PC-19-5p	ggagtttaatggcgaaAATACTCGTAAAACATTTACGGATcacttctaggtaggattgaatatcagagcaatatcatatattgtagatctgTAAATGTTTTCCGAGTATCTTTtgcccataacctt
20	18	PC-20-5p	caaataagttgataggcaatcaatattgaattttcttggtggaggtattcaacaGGGGCAACTTGAGATCACATGTtgtcannnnnnncnnnnngatttgattcgatgaatcagtatctcaacatgtgttctcaggttacccctgttgaattagtttcacttaatatgtttgaaaactttgtcaatgtggacttgt
21	19	PC-21-3p	caaatagagTTGATTTCTCGGATGGTCACTtgttttagaaagtcactttctttgttgaagaaaatttgaatcagaagaaatgtgattttctaagataataactattagtTGAGTGACCATCTGAGAAATCAACcctcac
22	20	PC-22-3p	aaagctgacggcgttagattgacatacgttactcacagtaacattttgctcctaaaacattactgtagtaaaacgttactcaaaataatgttttaggagtaaaatgttacttacagtaacGTATATCAACCTAACGCTGTTAGTtttnnnnnncgaaatataccctaaaacgttactat
23	21	PC-23-3p	ataaacttattttataaataattttctattccttttcgacctacgtggaactagtgtgnnnnnnntgtcaacagatgctggacccacaaggtaGTGCCACGTAGGACGAAAAGGAGTataaaattatttataaaataagttaag
24	22	PC-24-3p	ctattannnnnntgaacttatTTTATTAATAATTTTCTACTCTTTtggtcctacgtggcactatgttgtgggtccaacagtggttgacnnnnnngtcaagatagtgtcacgatggcgaaaAGGAGTAGAAAATTATTTATATAataagtttannnnntaataggagcttagtatagtataaatgtatctctgagatatcggacataagttgagcgggtacttgt
25	23	PC-25-3p	atcgatagttgagtttgttgaacgaagattgaagactgatggaatatttgaAGGAACAAGTCTATTGAAGCAGGTtgacgagttagagttagagtcatattcgccagcttGTTTTGATGGACTTGTTTCTTTgacatgttctatcactcttcaagctttctttagtagggtttgtgaaacgaaattatctgt
26	24	PC-26-3p	agaagaggctcatctatactatccgttaaaagttttgctgatctatgccgtttccgcttgagaaaaggctcacccatgtcattatttgtaaactgaaatggcgtagtgatccaagcttttAACGGATGACATAGATGAGCCTTTtctcaa
27	25	PC-27-5p	taacaatttcaaagtttgggcaggactattatccgaacactatttaatagtgtattttAAAGATATATAGGTGCTTACATGaacatcactaatattgcatcattataaataataacttgtccaactgaccacttatatatctttnnnnntcactattaaataatgcatggataatcggtaaggtccaaagtttgcaattgc
28	26	PC-28-5p	gtttatcattcaaattatggatgtaagacactacaAGAAAACTGTGAATTACATGAGAAttttcctagaaattaatatgaaaatttgcatactaatcccatnnnnntctctatataattcataattttcttttagtaattatattcattat
29	27	PC-29-3p	caccggaaacaacttacccgcatcgaatgtttacaccaagccaatgcaatttccattattatgtgatttaatgaagtaaaatgaacaacaagtttcaacacatggcatgcATGTATTGACTTGGTGTAAACACTcgatgcggataagtttaaccccgccc
30	28	PC-30-3p	nnntttatttatgtcattcgctaaatgtttgacttatttatgtcattttcgattgagaaaagacacattcgtgtcattatttattaatgAAAATGACCTAGATGAACCAAACTtttaacatatggcataaatgagnnn
31	29	PC-31-3p	aaaagttgatGGCGTCAGATTGATATACGTTactcacagtaacattttactcctaacgttttaggagtaaaacgttactgaaaataacattttaaaagtaaaacgttacttacAGTGACGTATATCAACCTAATGCTgttagnn
32	30	PC-32-3p	aacttacaccccaaaagttagctcnnnnnnnggaggattgcgcaagtcttataAGGAGTCCACCCATGTCATTAACCatcgatgaggtgttaaagaatgacnnnnngtttcacatcgATGGTTAATGACATGGGTGGACTccttataagacttgggccatccttcnnnnnnngagcgagnnnnnggagtgtgagttaattttacatggtatcatagcagggcccgtctca
33	31	PC-33-3p	ngccatcagttaaaagtttggctcatttatgtcattatcgttaaatcactgttnnnnngtaatggcatgaatgagccttttcttgaacaATAATGACATAGATGAGCCAAACTtgacagatgacataaatgaa
34	32	PC-34-5p	nnnagggtAAAATGGTAATTCAACTTTGAGCTttgaatcttcccacttataataatatgatttacaagttaatcatatcaatatcatatcatatattattataagtggaagattttatcttcaaagttgaattatagttttgtccttat
35	33	PC-35-5p	ccattgtttgTACCTAAGTTGCTCGGACTCTTcnnnnntgtcagtgggtgtgtgtcggattctccaaaagtagtctgacacgggtgtggcaacaatgtgaagagtccgcaacttaggtttgtacaaggt
36	34	PC-36-3p	atcccatcacttaaaagtttgATTCATTTATGTCATTTCAGTTGAcaaataacaacataaatgaacannnnnncaaacAGAAATGACGTAGATGAACCAAACttttaataacggacataactaaatctct
37	35	PC-37-3p	tcATTAGGTTGATATACGTTACTGTAagtaacgttttacttttaaaatgatattttcaataannnnnactcctaaaacgttactgtgAGTAACGTATATCGATCTGACGCCatcaagttttnnnnnntaaaatatatcctaaaacgttact
38	36	PC-38-5p	acgtttatatgggagtccgaagcctaaaggtataaaatattaacnnnnnnnttcaaaacggtatataaaattttataTTAACCAAAATGGCAAAATCGCTTgaacaacaacggttttgcnnnnnccggtggagtaaatcgttgttgttccagcgattttgccattttggttaatataaannnnnatatattgttttgaagnn
39	37	PC-39-5p	actagcataaacgtatttcacagtaacgatttagggtatatttcatattTTAAAAGCTGACGGCGTTAGATTgatttgcgttacttacagtaacgttttactactaaaacgttattcacagtaacgtttaccttacttacagtaacacatatcaacctaacgccgtcagttttatn
40	38	PC-40-5p	aatgtcctattaccttcctaaacttattttatAAATAATTTTATACCCTTTTCGGCctacgtaacattatctctgggtccaatgcgtgttgacnnnnnnncaagctagtgtcgtagATCGAAAATGGGTAGAAAATTATTtataaaataagttcnnnnnnaggggtaataagactt
41	39	PC-41-3p	acacacttatactatactaaggtcctattatnnnnntgagcttattttataagtaattttgtacaccttttggcttacgtggcattagcttgnnnnnnnnngtcaatcaccgttgagcccACAAGATAGTGTCACGTAGGCCTaaaatgggtagaaaattattaatcaaataagtttaggaggggtaataggaccttaaagtgagg
42	40	PC-42-5p	nnctaacagcATTAGGTTGATATACGTTACTGTAagtaacgttttacttttaaaacattattttcagtAACGTATATCAATCTGACGCCATTaactttt
43	41	PC-43-5p	tgagtatgaataagtatacacttaaatCTGTATAAAGTTGAATAAGTAGACacagacattctgcatgaaatttcttgtgagaagtcacgtaagcagtgtgtatctacttgcattcgaacttcatataaatttaagtatctatttgtgtacgcc
44	42	PC-44-3p	attgtagaatttaatgtctttgtcccacaccggttgcagaagacgttcacnnnnntttaataagaactcaaacactgtatattgctgagctcagtagcgtgagcttgtaaccaagtgggaGCAATAAGGTGATTGGGACAAattaaatcttcaatcct
45	43	PC-45-5p	tttatacccCTTTTAGCCTACGTGACACTAGTTtgnnnnnnnngtcaaccttcgttggacccacaagatagtgccacgtaggtcgaaaaggggtnnn
46	44	PC-46-5p	gttATTAGAATCAATATTGCTAAAGACtttagggacatatgttgctaataatcatatgtannnnnagcggcaattgtcactctttacatatgtccctAAAGGCTTTAGCGACATTGGTTCTaattgttaggaccgaaaataagt
47	45	PC-47-5p	ccattttccgtagaatttagaaacAATTTCACTGAAGAACATAGAACCtcttttcctcatttctccatttccttagaacgatttcacaaaatacatcaattataagggagatgggtTCTATGTTCTTCAGTGAAATCGTTtctaaattctaagn
48	46	PC-48-3p	nnntaattttctgcttcttttcggcctacgtgacactatcttgtgggtcctataatgattgacnnnnnnnnncaaactaGTGCCACGTAGGCTGAAAAGGAGTagaaaactacttataaaataagttcaggaggttaataggacct
49	47	PC-49-3p	attgtaattcacacgttgaatatatctcataatgaatgcaatgtcatataccatcaacacttggaaactcaaattgaggttaaatctcggagtgatgatggtatatgaccttgcaattcaCTATGAGATAAGTTCAACGTGtgaattgccataagatctcccataatgcttggaatatgccctcaaatttgtttcttaaaagat
50	48	PC-50-5p	nnnctACACACTCTGCATTCAATTAAATTatgtaaatcaccgttatgtttctcttaattgctgaattaatctatgattcaacttacttaagagnnnnnnctaatgtatacttatactaatttaattgaatgccaagtgtgtggcaa
51	49	PC-51-5p	tatactaagttcctattannnnntgaacttattttatatgtaatTTTCCATCCCTTTTCGGCCTAtgtagcactagcttggnnnnnnnctaaccaacgttgggcccacaagattgtgccacgtaggctgaaaaggggtagaaaattattaataaaataagttcatnnnnntaataggaccttagt
52	50	PC-52-5p	tgcctttgtattgttgttgtttTACTTGTGTTAGTTTGACTGAcggtagttatttgcattggggatgaaccatatagttgaggtttatatcttccagtattatttgtccataactaccTTCAGTCAAACTAACACATAGcaaaacaacaataatgcaaagaag
53	51	PC-53-3p	tcctccgaacttattttataagtaattttctagcttttcggtctatgtgatactaacttgnnnnnnnnnntcaactagcgctgggctcacaagatagtgtcacgtaggtcgnnnnnnggtATAAAACTATTAATAAAATAAGTTcagaagataataggactttagtat
54	52	PC-54-5p	taataaagggAAAATGCACAAGTACCCCTTCAATttatgcccaaaatttcagagacacacttataatatactaaggtcttattacccttttgaacttattttataagtaatttcgggcgtagattgaggggtatttgtgcattatccctttaat
55	53	PC-55-3p	ccaagtgttacttcttttagagatggagcaagacaattcagccgaggaacttcacattcgacatgctaaaggaaatatcttaacctttactatgaaatatttcctttagcatgtcgaatgTGAAGTTCCTCGGCTGGATTGTCttgctccacatctaaaagaagtaaacacttgttg
56	54	PC-56-3p	cactcactacaagaaaagggtgaattattttctttcagattttcatactaatctccatgaaaattctcgtgtaATTCACAGTTTTCTTGTAGTGATTccttatctgtttggtacgatgaaagtca
57	55	PC-57-5p	aaaagttGATAACGTCAGATTGATATACGTTactcacagtaacgttttactcctaaaacgttactcacAGTAACGTATATCAACCTAATGCTgttagnnn
58	56	PC-58-5p	cctattttctctatttcccttagaatttagaaacgATTTCACTGAAGAACATAGAACCCctttcctttagaacttatgtattttgtgaaatcgttctaagaaaatggagaaatgaggaaaagggttctatgttctttactgaaatcgtttctaaattctacagaaaatggagaaaattg
59	57	PC-59-3p	acactatatacatgtatccggtgtgatttgcatgtttctgggctaccaaatacataggagagtgaccaacgaaataagagagaggcgagcgagatttgttttgtatccagatacatgtgAATCAACTCGGATACAATGTATGTagcacaaaatt
60	58	PC-60-5p	cgtgaCACAATTTTATCCGTCGATCCGATatttaataAATGTTGGGTCGATAGATAAGATTgttaca
61	59	PC-61-3p	atcagttacttgccaatgcnnnnnatgtttcaaagaatgtctgaacttagaaattggggagtaggagtagttatttaatacccatcttgagattgagcagaaacattcttgaaacatagaAAGCAATGTCAAGTAACTGATgca
62	60	PC-62-3p	catgtatctatgatacatgcgaatcacactagatacacactagatacatgtatttgtatgtatgtagtGTGATTCACATGTATCTAGGATAccaa
63	61	PC-63-5p	gaaataaagattaaatttggctagaatctagttatcaTAGAAAGGATTTAAGACAACTcaacttcacnnnnnngtagtaactgtaccacacgaaaatatctgttactgcttctggtccttattttcatgtggggatagttactacnnnnnngtgaagttgagctgtcttaaatccttt
64	62	PC-64-5p	taattaaaggggataaaatTTATCTGCATCGTATGTTTACACCacgtggcttggtataaacacccggtgcagacaaannnnnnccttattaaagg
65	63	PC-65-3p	caaataagttgataggcaatcaatattgaattttcttggtggaggtattcaacaggggcaacttgagatcacatgttgtcannnnnnncnnnnngatttgattcgatgaatcagtatctcAACATGTGTTCTCAGGTTACCCCTgttgaattagtttcacttaatatgtttgaaaactttgtcaatgtggacttgtttgtct
66	64	PC-66-5p	ntaaacttattttattaataatttctatccCTTTTCGATCTACGTGACACTATCttgtgggtccaacgctgattgacttcnnnnncaagcTAGTATCACGTAGGCCGAAAAGGAatacaaattacttataaaataagttcag
67	65	PC-67-5p	cgggacaagtatcgttggacaactacttttagtgtAGTGGACAAGTAAAGGTGGATGGAagaattacttcctccgtccacttttatttgttcgctatactaaaattagatatccacttttactttgtcatc
68	66	PC-68-5p	aaatctcggagacacatttatactatactaagattctattacctccctgaacttattttattAATAATTTCCTACCCCTTTTCGGCctatgtgacactatcttgtgggcccaacactggttgannnnnnnagctagtgccacgtaggccgaaaaggggtagaaagttacttataaaataagttcaagagagtaataagacctttgt
69	67	PC-69-3p	gagcttaaatgcccttatactatgagatttggtaaaatattgtcctccatccactttatgagtatgtttagttagacattaagatannnnngagacaattgacgacagtggtatttggggTCCAAAGGTGAATGAAGGATAGTtttgtaccaattcaaatagttgaggagcattttagacccttataagttgcactacatataaagttt
70	68	PC-70-5p	aagactttgtatcttcacattaagagcatcagaaatgttacgaatacaaaattttcttgaatgctctnnnnntctgtaacattatgcaatatatcttggaataaagctttacttttgTAAGTTCCTTTAATCTTTCTTtggatctgtttgcggaaaatagaaagtataaTTAGAAGAAAGATTAAAGGAATttacaaaagtaaagctttattccaagatatattgcttaatgtttacagagagggagagcgtttaaga
71	69	PC-71-3p	ttctatgactgcaaccatcactttgtgagataactattattttgaaattgnnnnnnnnnntagttatcTCACAAAGTGATGGTTGCAGTcatatgcattataaggtgctatatcacaaagtgatggttgcagtc
72	70	PC-72-5p	cacagtcgttgtttgtaaatGCAGCACTATTAAGATTCTCaaatattctgacatttnnnnngcaattaaatgtgaatcttgatgatgctgcattagcaataaacgactaaa
73	71	PC-73-3p	nnngattctcgagttTTGATTTCTCAGATGGTCACTtaactagaaagtcgtctttacttcaacaaagagagttcgaccattctaagataataactgttagttGAGTGAGTATCTGAGAAATCGACTcttggattctct
74	72	PC-74-5p	tTTAGGACGGAGAATTTAAAATACTaatatcatgcaatattttctaaaattgcatgatattagtattttaaattctccgtcctnnn
75	73	PC-75-3p	agagtctcgtgctaataacgtgttatacaatcaagatcatgccaatataactataaagagatgaaaacaagagaagtaagataaaagagaagactttcttccatcttacttctcttatttTCGTCTCTTTATATTTATATTGTCatgagcttgatcatataacaatatgagatata
76	74	PC-76-3p	cggccgcatcgagtgtttacattaagtcaatataannnnnattattatgtgatttaataaaataaaacgaacaataaatttcaacacatggcatgcATGTATTGGCTTGGTGTAAACACTcgatgcgggta
77	75	PC-77-3p	nnnggtattacaatcaaacctctctataatgacgtcctttgtctgaatatcttagtcgttataaagnnnnngttgtacttgataaataatgactattatAGAGAGGTTTGACTGTACGGTACTaatagt
78	76	PC-78-5p	gtattgtagtgtattgTATGGTAGATACAATGTTTGGCTAgactgtattgtttattgtttagtaacattttaattgtttggtttgattgtatcgtactatattataatttataaatt
79	77	PC-79-3p	nnngggataatgtccaagtannnnntcaacctatgcccgaaatctcagagacacacttatactatactAAGGTATCTGAGATTTCGGGCACAgattgannnnntacttggacattatccctnn
80	78	PC-80-3p	tagatatatcatccgttttagtttggttcactcatgttttcgccatccaacttttggttcatgtatgtccaacatggcaactaacgcctataaaggcatatttgcaccaaaagttggacgGCGAGGACATGAGTGAACCAAACTttaaacagagggtatatctagaccttttcgaataatttaagggcatatt
81	79	PC-81-5p	ctaatttccctcaattttctctattttccttAGAATTTAGAAACGATTTCACTGAagaacataaaacctctttcccttagaacttatgtattttgtgaaatcgttctaaggaaatggagaaatgaggaaaaggggttctatcttctttagTGAAATCGTTTCTAAATTCTACGGn
82	80	PC-82-5p	ttaattaattatagttgaataaaatgaactataaatttaaacacatgacatgcACGTATTGGATTGATGTAAACACTcagtgcatgtaagttttacccgttaattaaaactcataccagagatgTTTACATCAATCCAATACGTACATgccatgtatttaaatttatgattcannnnnatttaactcagtaattagt
83	81	PC-83-3p	nnnatctgtagattACGAGTTTGAATTGTGAAAGCAGTcaaaatgtctatattagagtagactatcaatatcacatcttgtgatatagacagtctactctaatatagacattaATGACTGCTTTCACAACTCAAACTcgtaacctatagattnn
84	82	PC-84-5p	atacgcccgtgttcataagtactagatgtttaaatttacggtATAAAATTAAACAAGTAGACATACatagactatgacataaaattgtcaggtacgacaatatttctatttatttaattttatacaaa
85	83	PC-85-3p	actgaggctgcctctctcttcaacctcgaccgtgattgcaggtaacnnnnnnnnatctcnnnnnnagccaatgtttattagttcatctctnnnnngagatgaacnnnnngttacctgcagTCGCGGTCGAGGTTGTAGAGAgaggcagcctcagtcgagatcgtcaggagagaaagaagggaaagaagtattgtgaaagaagagtcgcgaggagagaaagaagggaaagagtcgtgaggagagaaaga
86	84	PC-86-5p	ctagatataccctctgtttAAAGTTTGGTTCACTCATGTCCTCgccgtccaacttttggtgcaaatatgcctttataggcgttagttgccatgttggacatacatgaaccaaaagttggatggcgaaaacatgagtgaaccaaactaaaacggatgatatatc
87	85	PC-87-3p	tcaagaagacttatttaagtcatccgtcaaaagtttagtcatctatgttatttctgtttgagaaaagtctcatccatgtcattatttgtaaattgaaatgacatagatgatccaaactaTTAACGGATGACATAGATGAACCttttctcaatgttcgatgac
88	86	PC-88-3p	tcaagtgtgtgTGAGTTTTCTGTCTGTACTAGTatcaaatgcttcgcgaagcaaacctgattgttcaggtaggaaaagtgaacaacttgtagttcatttgtgtttccgtaaacatttggtGATAGTACAGGTAGGAAACTCACAcacctgatagttcatgtatgaaact
89	87	PC-89-5p	nnncatgtggcatctttAAGACGACAAGATTAAAGAACAATtttgtaagttatgtcaaatgtatcaAAATGTCGTTTAATCTTGTGGTCTtaaatatgtcacgtgaaaagttaaagt
90	88	PC-90-3p	aacgagatataataattatttggtataataattaaaataaacatatacaaattttatatattattatctgtataatcgattcacattttatggattgAACCAAATAATGCAGTTGTATCTCata
91	89	PC-91-5p	ggtgatccctagcAAGTGTGAAATTAGGTCTTAGGACttactcacaccccnnnnnctagcttttggggtgtcacttagtcctaagacccaatttcacatgatatcaaagcagggtcagt
92	90	PC-92-5p	aagtcaatagagttccactcatgccacgtagactaataaacttacccctaatttctcccaannnnnnccatcttccttagaattaagaaacgATTTCACTGAAGAACATAGAACTCcttttcctcaatttctccatttccttagaacgatttcacaaaatacaaagttctaagggaaaggggTTCTATGTTCTTTAGTGAAATCgtgtctaaattctaagggaatt
