# Supplementary material for: Identification of miRNAs and their targets in wild tomato at moderately and acutely elevated temperatures by high-throughput sequencing and degradome analysis
Source: Sci Rep. 2016 Sep 22;6:33777. doi: 10.1038/srep33777 (PMC5031959; doi:10.1038/srep33777)
Supplement: Supplementary Table S3 [file srep33777-s4.xls]

## Sheet: Supplementary Table S3
Supplementary Table S3. Conserved miRNAs with significantly different expression levels in wild tomato at a control temperature (26/18°C, NT), moderately elevated temperature (33/33°C, MET) and acutely elevated temperature (40/40°C, AET)
This is from the paper entitled ‘Identification of miRNAs and their targets in wild tomato at moderately and acutely elevated temperatures by high-throughput sequencing and degradome analysis’ by Rong Zhou, Qian Wang, Fangling Jiang, Xue Cao, Mintao Sun, Min Liu and Zhen Wu.
Comparisons	Up/down regulation	Number	miRNAs name	miRNAs sequence	Log2 (fold change)a	P value (chi square 2 × 2)	P value (Fisher's exact test)
NT vs MET	Up regulation	1	spi-miR6023-p5	AAGATCTTTTACCGTAGTAATC	1.0042	1.7477e-08	1.45667e-08
		2	spi-miR482d-5p_stu	CGTGAGCGGTGGGGAAAGATA	1.04234	0.036577	0.0375028
		3	spi-miR7984c-p5_stu	AGTGTATTTTAAAGGTATATA	1.09167	0.023046	0.0303652
		4	spi-miR482e-5p	TGTGGGTGGGGTGGAAAGATT	1.10867	1.5201e-22	9.75546e-23
		5	spi-miR159_csi	TTTGGATTGAAGGGAGCTCTA	1.13473	0	0
		6	spi-miR159a_cpa	TTTGGATTGAAGGGAGCTCTA	1.13473	0	0
		7	spi-miR396a-5p	TTCCACAGCTTTCTTGAACTG	1.17382	4.7758e-70	3.45577e-71
		8	spi-miR396a-5p	TTCCACAGCTTTCTTGAACTG	1.17382	4.7758e-70	3.45577e-71
		9	spi-miR156f-5p_stu	CTGACAGAAGAGAGTGAGCA	1.18118	0.00019543	0.000270581
		10	spi-miR167a	TGAAGCTGCCAGCATGATCTA	1.19272	0	6.93678e-238
		11	spi-miR6026	TTCTTGGCTAGAGTTGTATTGC	1.23302	1.2084e-23	6.77552e-24
		12	spi-miR1916-p5	ACGAAATTTCACTTAGACACCTC	1.25213	0.031301	0.0385881
		13	spi-miR6025_stu	TACCAATAATTGAGATAACATC	1.25213	0.0023255	0.00243258
		14	spi-miR6024	TTTAGCAAGAGTTGTTTTACC	1.34055	0	0
		15	spi-miR6023-p3	TTACTACGGTCAGGAATCTTAT	1.34719	1.8842e-54	1.27998e-55
		16	spi-miR396a-3p	GTTCAATAAAGCTGTGGGAAG	1.35672	0	2.21135e-97
		17	spi-miR9473-5p	TGGCTGTAAATCTAAACTCGT	1.40013	1.9775e-06	1.631e-06
		18	spi-miR6026-p5	AATACAACTATAGCCAAGACAA	1.45541	0.0012605	0.00222308
		19	spi-miR159	TTTGGATTGAAGGGAGCTCCA	1.48367	0.0029628	0.00474284
		20	spi-miR8006-5p_stu	TTTTTGGACGGCAGGGGCACC	1.55879	0.0057918	0.00662902
		21	spi-miR8006-5p_stu	TTTTTGGACGGCAGGGGCACC	1.55879	0.0057918	0.00662902
		22	spi-miR8007b-p3_stu	AGTTAAACTGTTTGACTCTCGAAA	1.58917	0.045986	0.0492975
		23	spi-miR8007b-p3_stu	AGTTAAACTGTTTGACTCTCGAAA	1.58917	0.045986	0.0492975
		24	spi-miR167b-3p_stu	ATCAGATCATGTGGCAGCATCACC	1.64806	0.0012535	0.00140295
		25	spi-miR169f-p5_nta	AGAGTGGATTGCAGCCAGGGA	1.75909	1.0991e-12	5.91798e-13
		26	spi-miR6300_gma	GTCGTTGTAGTATAGTGGTA	1.78556	0.012072	0.0158938
		27	spi-miR6300_gma	GTCGTTGTAGTATAGTGGTA	1.78556	0.012072	0.0158938
		28	spi-miR7981-3p_stu	ATAGGACTTTAGTTTACTTAAGGT	2.13349	0.01068	0.0173525
		29	spi-miR7981-3p_stu	ATAGGACTTTAGTTTACTTAAGGT	2.13349	0.01068	0.0173525
		30	spi-miR9475-p3	TAGAGATCGTTTTGGACCAATT	2.25213	0.0022251	0.00189865
		31	spi-miR164-p3_stu	AAGAATTTTGCATGTGCTCTAGCT	2.32613	0.04371	0.0319081
		32	spi-miR7982a-p3_stu	TGGTAAATTGGATGATAATAAT	2.32613	0.04371	0.0319081
		33	spi-miR8051-p5_stu	GTATGGTAGAAAGATTCATCT	2.32613	0.04371	0.0319081
		34	spi-miR166a-p3_ath	TCTTCGGACCAGGCTTCATTC	2.49606	0.026918	0.0319079
		35	spi-miR166a-p5_ath	TCTTCGGACCAGGCTTCATTC	2.49606	0.026918	0.0319079
		36	spi-miR5303b-p3_stu	ACTACTTTTGGAGAATTCGACACG	2.78556	0.010241	0.0088725
		37	spi-miR1886a-p3_stu	GTTTGGACATGTGATTTTACGCT	inf	0.019328	0.0248159
		38	spi-miR8006-5p_stu	TTTTGGACGGCAGGGGCACC	inf	0.0032467	0.00270123
		39	spi-miR9478-p3	AGTCTTTTCTCATAGTTCGAT	inf	0.019328	0.0248159
	Down regulation	1	spi-miR166m_gma	GCTGACCAGGCTTCATTCCCC	-4.44352	6.7528e-58	1.18584e-71
		2	spi-miR166a-3p_stu	GTCGGACCAGGCTTCATTCCC	-4.37431	0.0093288	0.00419362
		3	spi-miR166a-3p_stu	GTCGGACCAGGCTTCATTCCC	-4.37431	0.0093288	0.00419362
		4	spi-miR8155_cpa	GAACCTGGCTCTGATACCA	-4.37431	0.0093288	0.00419362
		5	spi-miR8155_cpa	GAACCTGGCTCTGATACCA	-4.37431	0.0093288	0.00419362
		6	spi-miR319a-3p_mtr	TTTGCTTGGACTGAAGGGAGCTCC	-2.84379	0.0086507	0.0141655
		7	spi-miR6478_ptc	CCGACCATAGCTCAGTTGG	-2.33683	0.015039	0.00823907
		8	spi-miR6478_ptc	CCGACCATAGCTCAGTTGG	-2.33683	0.015039	0.00823907
		9	spi-miR3630-p5_vvi	TTGGGAATCTCTCTGATGCAC	-1.84379	0.042087	0.0378717
		10	spi-miR5139_rgl	AAACCTGGCTCTGATACCA	-1.7163	8.9463e-08	4.17546e-08
		11	spi-miR5139_rgl	AAACCTGGCTCTGATACCA	-1.7163	8.9463e-08	4.17546e-08
		12	spi-miR8021-p5_stu	GCTCAAACTCGAGATCTCTGGTT	-1.67387	0.028609	0.0297759
		13	spi-miR8155_cpa	TAACCTGGCTCTGATACCA	-1.67387	0.018068	0.02561
		14	spi-miR8155_cpa	TAACCTGGCTCTGATACCA	-1.67387	0.018068	0.02561
		15	spi-miR408-3p_mtr	TGCACTGCCTCTTCCCTGGCTTTT	-1.61247	0.00030793	0.000271877
		16	spi-miR408a_mdm	TGCACTGCCTCTTCCCTGGCTTTT	-1.61247	0.00030793	0.000271877
		17	spi-miR6146b_nta	TTTGTCCAATGAAATACTTATC	-1.50394	0.019909	0.0215717
		18	spi-miR168a-5p_ath	TCGCTTGGTGCAGATCGGGAC	-1.47033	0.020231	0.0268555
		19	spi-miR168a-5p_ath	TCGCTTGGTGCAGATCGGGAC	-1.47033	0.020231	0.0268555
		20	spi-miR5139_rgl	CGAAACCTGGCTCTGATACCA	-1.46073	7.4007e-16	2.26179e-16
		21	spi-miR8155_cpa	CGAAACCTGGCTCTGATACCA	-1.46073	7.4007e-16	2.26179e-16
		22	spi-miR6149a_nta	TTGATACGCACCTGAATCGGC	-1.35194	0.032774	0.039279
		23	spi-miR894_ppt	CGTTTCACGTCGGGTTCACCA	-1.35067	0	1.02046e-208
		24	spi-miR8031-p5_stu	ACACCTCAACTAGGACTTGTACCT	-1.27794	0.026545	0.0270494
		25	spi-miR8031-p3_stu	ACACCTCAACTAGGACTTGTACCT	-1.27794	0.026545	0.0270494
		26	spi-miR6173_hbr	TAGCCGTAAACGATGGATACT	-1.11993	2.805e-14	1.07929e-14
		27	spi-miR171d	TTGAGCCGCGCCAATATCACT	-1.11587	0.0067659	0.00801534
		28	spi-miR171d	TTGAGCCGCGCCAATATCACG	-1.11587	0.0067659	0.00801534
		29	spi-miR9470-p5	TTGCTAGGTGGGCAAAGGTAA	-1.0961	0.00027824	0.00031074
		30	spi-miR8175_ath	CGATCCCCGGCAACGGCGCCA	-1.08245	3.5618e-06	3.40588e-06
		31	spi-miR8175_ath	CGATCCCCGGCAACGGCGCCA	-1.08245	3.5618e-06	3.40588e-06
		32	spi-miR169e-3p	TGGCAAGCATCTTTGGCGACT	-1.05357	2.7209e-11	1.56777e-11
		33	spi-miR166g-3p_osa	TCGGACCAGGCTTCATTCCTT	-1.03644	0.011429	0.0120629
		34	spi-miR166g-3p_osa	TCGGACCAGGCTTCATTCCTT	-1.03644	0.011429	0.0120629
		35	spi-miR408b-3p_stu	TGCACTGCCTCTTCCCTGGCT	-1.01771	6.9067e-38	1.18662e-38
		36	spi-miR166b-p5_stu	GAATGTTGTTTGGTTCGAAATC	-inf	0.0009447	0.000554661
		37	spi-miR8006-p5_stu	AAAGTATGACAGAGGGTATCTGCA	-inf	0.0069394	0.00825857
		38	spi-miR6155_nta	TAAGGTTGCCTTGCTCTTGCA	-inf	0.0069394	0.00825857
NT vs AET	Up regulation	1	spi-miR8031-p5_stu	ACACCTCAACTAGGACTTGTACCT	1.00613	0.000624	0.000516318
		2	spi-miR8031-p3_stu	ACACCTCAACTAGGACTTGTACCT	1.00613	0.000624	0.000516318
		3	spi-miR171e	TTGAGCCGCGTCAATATCTCT	1.03379	1.0709e-10	1.23884e-10
		4	spi-miR8031-p3_stu	ACACCTCAACTGAGACTTGTACCT	1.03874	0.0049665	0.00601204
		5	spi-miR8031-p5_stu	ACACCTCAACTGAGACTTGTACCT	1.03874	0.0049665	0.00601204
		6	spi-miR167a	TGAAGCTGCCAGCATGATCTA	1.04924	0	1.46676e-190
		7	spi-miR1917-p5	TAGCGGCATTAAATATTGACACT	1.05948	9.7302e-07	1.43244e-06
		8	spi-miR7984a-p5stu	GTGAACATCATAAATATTGCATC	1.08596	0.0059275	0.00612063
		9	spi-miR6023	TTCCATGAAAGAGTTTTTGGAT	1.2617	9.6769e-28	3.94641e-28
		10	spi-miR8021-p5_stu	GCTCAAACTCGAGATCTCTGGTT	1.27518	0.00048138	0.000594158
		11	spi-miR6023-p3	TTACTACGGTCAGGAATCTTAT	1.38576	1.2365e-60	6.11411e-62
		12	spi-miR6025_stu	TACCAATAATTGAGATAACATC	1.39735	0.00042434	0.000408866
		13	spi-miR5083_osa	ATTCAGACTACAATTATCTGATCA	1.43388	0.021775	0.0223565
		14	spi-miR6021_nta	TTGGAAGAGGCTGCTATTGGA	1.58588	0.0063563	0.00719295
		15	spi-miR6021_nta	TTGGAAGAGGCTGCTATTGGA	1.58588	0.0063563	0.00719295
		16	spi-miR403-3p_ath	TTAGATTCACGCACAAACTCG	1.63551	0.0028745	0.00384655
		17	spi-miR6146b_nta	TTTGTCCAATGAAATACTTATC	1.68181	3.6089e-08	2.54913e-08
		18	spi-miR9475-p3	TAGAGATCGTTTTGGACCAATT	1.69691	0.027774	0.02869
		19	spi-miR8006-5p_stu	TTTTTGGACGGCAGGGGCACC	1.72666	0.0014919	0.00238081
		20	spi-miR8006-5p_stu	TTTTTGGACGGCAGGGGCACC	1.72666	0.0014919	0.00238081
		21	spi-miR8019-3p_stu	AAAAAGAATGACCTAGTTTGACTT	1.75581	0.021974	0.02869
		22	spi-miR8019-3p_stu	AAAAAGAATGACCTAGTTTGACTT	1.75581	0.021974	0.02869
		23	spi-miR482d-5p_stu	CGTGAGCGGTGGGGAAAGATA	1.79645	8.1808e-05	6.49695e-05
		24	spi-miR396-3p_stu	TCCAAGAAAGCTGTGGGAAA	1.84196	5.1634e-15	2.97376e-15
		25	spi-miR6149a_nta	TTGATACGCACCTGAATCGGC	1.94167	6.1183e-11	2.68578e-11
		26	spi-miR8006-p3_stu	TGTTCCAAAAGTATGACGGAGGGT	2.17084	0.021464	0.0308568
		27	spi-miR8006-p5_stu	TGTTCCAAAAGTATGACGGAGGGT	2.17084	0.021464	0.0308568
		28	spi-miR169a_ptc	CAGCCAAGGATGACTTGCCGACTT	2.37248	0.00026876	0.000194502
		29	spi-miR9478-p5	ATCGAACTTTGAGAAAAGGCT	2.38808	2.2019e-05	1.14618e-05
		30	spi-miR166a-p3_ath	TCTTCGGACCAGGCTTCATTC	2.52134	0.0227	0.0160169
		31	spi-miR166a-p5_ath	TCTTCGGACCAGGCTTCATTC	2.52134	0.0227	0.0160169
		32	spi-miR395d-3p_aly	CTAAAGTGTTTGGGGGAACTC	2.6038	0.017392	0.0160169
		33	spi-miR7982a-p3_stu	TGGTAAATTGGATGATAATAAT	2.89331	0.0060117	0.00432156
		34	spi-miR168a-3p_ath	CCCGCCTTGCATCAACTGAATT	2.89331	0.0060117	0.00432156
		35	spi-miR9469-p5	AAGCTAGCTCATGAGGGGAGGTTT	3.01884	0.0035408	0.00222505
		36	spi-miR6145e_nta	ATTGTTACATGTAGCACTGGCT	3.20647	3.6031e-08	1.03184e-08
		37	spi-miR5538-p5_osa	ACTCAATCACTTGCTGCCGTTACT	3.43388	0.012798	0.0304817
		38	spi-miR5538-p3_osa	ACTCAATCACTTGCTGCCGTTACT	3.43388	0.012798	0.0304817
		39	spi-miR166c-3p	TCTTCGGACCAGGCTTCATTCC	3.6038	0.007375	0.0160168
		40	spi-miR7972_rgl	TTGTCAGGCTTGTGATTCTCC	3.89331	1.8751e-05	4.95487e-06
		41	spi-miR156b-p3	ATTGGAAGCTGCACCTTAATTCTT	inf	0.0045635	0.00519698
		42	spi-miR160a-3p_stu	GCGTATGAGGAGCCAAGCATA	inf	0.044901	0.0495129
		43	spi-miR393-3p_stu	ATCATGCGATCTCTTCGGAAT	inf	0.024941	0.0495126
		44	spi-miR408a-5p_stu	AGGGACGAGGCAGCGCATGAGA	inf	0.024941	0.0495126
		45	spi-miR1886i-p3_stu	GAATATGCGATTTTACGTTGATT	inf	0.024941	0.0495126
		46	spi-miR1446_nta	TGAACTCTCTCCCTCAATGGCT	inf	0.00017534	5.7253e-05
		47	spi-miR7984d-p3_stu	CATATATACCTTTAAAATACACA	inf	0.0026264	0.00245147
		48	spi-miR6300_gma	TTCGTTGTAGTATAGTGGTAAG	inf	0.0045635	0.00519698
		49	spi-miR6485-p5_hbr	AGTGATTCGGCAGATTTGGATTC	inf	0.0026264	0.00245147
		50	spi-miR7983-p3_stu	CTTAACTAATGCCAGTAAAGACT	inf	0.014036	0.0233557
		51	spi-miR7983-3p_stu	ACTAATACCGGTAAAGACTTTAAC	inf	0.0045635	0.00519698
		52	spi-miR7983-p5_stu	AATTAACTAATGCCGGTAAAGACT	inf	0.0026264	0.00245147
		53	spi-miR7984b-p3_stu	ACTTTGGAAAGGACCTTTTACCCC	inf	0.0079747	0.0110173
		54	spi-miR8031-p3_stu	ACACCTTAACTAAGACTTGTACCT	inf	0.00029961	0.000121374
		55	spi-miR8031-p5_stu	ACACCTTAACTAAGACTTGTACCT	inf	0.00029961	0.000121374
		56	spi-miR482c_pab	TCTTTCCTACTCCTCCCATTT	inf	0.024941	0.0495126
		57	spi-miR1919_nta	GAGCGAGTCATCTGTGACAGG	inf	0.024941	0.0495126
		58	spi-miR5048a_hvu	TTTGCAGGTTTTAGGTCTAAGT	inf	0.014036	0.0233557
		59	spi-miR6019a_nta	TACAGGTGACTTGTAAATGTT	inf	0.00088135	0.000545478
		60	spi-miR6153_nta	TAGGACCATATTCACTATTTG	inf	0.024941	0.0495126
		61	spi-miR8039_stu	TTTCTATCTGAACTATCACCATCT	inf	0.014036	0.0233557
		62	spi-miR9674a-5p_ata	ATAGCATCATCCATCCTACCC	inf	0.024941	0.0495126
	Down regulation	1	spi-miR8155_cpa	GAACCTGGCTCTGATACCA	-4.26656	0.010751	0.00436114
		2	spi-miR8155_cpa	GAACCTGGCTCTGATACCA	-4.26656	0.010751	0.00436114
		3	spi-miR319-3p_stu	TTGGACTGAAGGGTTTCCTTC	-4.25418	4.8577e-27	9.28812e-33
		4	spi-miR172d-3p_stu	GGAATCTTGATGATGCTGCAG	-4.20998	6.1929e-07	1.38937e-07
		5	spi-miR5077_osa	GTTCACGTCGGGTTCACCA	-4.15108	0.014974	0.00851784
		6	spi-miR9726-p3_gma	AATAACTGATTAGTCTTTCT	-3.88805	0.0020537	0.00223068
		7	spi-miR393a_bdi	TCCAAAGGGATCGCATTGATTT	-3.47301	0.00027904	0.000327917
		8	spi-miR319a	TTGGACTGAAGGGAGCTCCCT	-3.27896	0	6.08798e-195
		9	spi-miR319a	TTGGACTGAAGGGAGCTCCCT	-3.27896	0	6.08798e-195
		10	spi-miR319a	TTGGACTGAAGGGAGCTCCTT	-3.27896	0	6.08798e-195
		11	spi-miR166a-3p_stu	GTCGGACCAGGCTTCATTCCC	-3.26656	0.019486	0.0234649
		12	spi-miR166a-3p_stu	GTCGGACCAGGCTTCATTCCC	-3.26656	0.019486	0.0234649
		13	spi-miR166m_gma	GCTGACCAGGCTTCATTCCCC	-3.1898	6.8566e-46	6.40207e-53
		14	spi-miR9474-p3	TGAGTGGCTAAGTCGATGGAG	-3.00276	1.6533e-28	1.69066e-32
		15	spi-miR171c-p5	AGATGTTGGTGCGGTTCAATG	-2.09664	0.009039	0.0141341
		16	spi-miR8155_cpa	TAACCTGGCTCTGATACCA	-2.05155	0.0075716	0.00538077
		17	spi-miR8155_cpa	TAACCTGGCTCTGATACCA	-2.05155	0.0075716	0.00538077
		18	spi-miR8175_ath	TTCGTTCCCCGGCAACGGCGCCA	-2.03451	6.1157e-24	1.28471e-25
		19	spi-miR159-p5	AGCTGCTGACCTATGGATTCC	-1.90834	0	1.37732e-133
		20	spi-miR169d-3p_stu	AGCAGGTCATCTTTAGCTAGCT	-1.88805	0.017137	0.0141342
		21	spi-miR5072_osa	ATCCCCAGCGGAGTCGCCA	-1.8589	3.0435e-06	2.36935e-06
		22	spi-miR166a-5p_gma	GGAATGTTGTTTGGCTCGAAG	-1.84991	0.00043766	0.000350009
		23	spi-miR166g-5p_aly	GGAATGTTGTTTGGCTCGAAG	-1.84991	0.00043766	0.000350009
		24	spi-miR8175_ath	CGATCCCCGGCAACGGCGCCA	-1.79717	6.3325e-12	2.16626e-12
		25	spi-miR8175_ath	CGATCCCCGGCAACGGCGCCA	-1.79717	6.3325e-12	2.16626e-12
		26	spi-miR159-p3	GTTTGCATATGTCAGGAGCTTT	-1.77643	1.4584e-30	3.29125e-32
		27	spi-miR408b-3p_stu	TGCACTGCCTCTTCCCTGGCT	-1.69794	1.467e-83	1.76022e-88
		28	spi-miR169e-3p	TGGCAAGCATCTTTGGCGACT	-1.66481	1.1683e-21	7.89494e-23
		29	spi-miR894_ppt	CGTTTCACGTCGGGTTCACCA	-1.63798	0	5.98217e-274
		30	spi-miR8175_ath	ATCCCCGGCAACGGCGCCA	-1.59715	0.003927	0.00428103
		31	spi-miR8175_ath	ATCCCCGGCAACGGCGCCA	-1.59715	0.003927	0.00428103
		32	spi-miR5300-p3	TGGTATGCTTTGATTGGGAAAG	-1.3962	2.0164e-05	1.60932e-05
		33	spi-miR8175_ath	CGTTCCCCGGCAACGGCGCCA	-1.37971	5.8845e-05	6.17869e-05
		34	spi-miR8175_ath	CGTTCCCCGGCAACGGCGCCA	-1.37971	5.8845e-05	6.17869e-05
		35	spi-miR530_stu	TGCATTTGCACCTGCACCTTA	-1.352	0.00024684	0.000330576
		36	spi-miR9474-p5	GATAAAATCTAAGTTTCCAAAGGC	-1.34373	6.4928e-05	5.33164e-05
		37	spi-miR408-3p_mtr	TGCACTGCCTCTTCCCTGGCTTTT	-1.32887	0.0027044	0.00243077
		38	spi-miR408a_mdm	TGCACTGCCTCTTCCCTGGCTTTT	-1.32887	0.0027044	0.00243077
		39	spi-miR5368-p3_gma	CTGGGATTGGCTTTGGGCC	-1.19958	2.956e-07	2.14925e-07
		40	spi-miR8175_ath	CGATCCCCGGCAGCGGCGCCA	-1.16651	0.027716	0.0359562
		41	spi-miR8175_ath	CGATCCCCGGCAGCGGCGCCA	-1.16651	0.027716	0.0359562
		42	spi-miR166a	GCGGACCAGGCTTCATTCCCC	-1.11474	6.7514e-18	3.06539e-18
		43	spi-miR168a-3p	CCTGCCTTGCATCAACTGAAT	-1.06655	0.00010006	8.40245e-05
		44	spi-miR398b-3p_stu	TGTGTTCTCAGGTTACCCCTG	-1.00222	6.3921e-07	5.6229e-07
		45	spi-miR319b-p5	ATCTCCCGACTCATTCATTCA	-inf	1.7395e-07	2.63909e-09
		46	spi-miR319c-5p	AGAGCTTCCTTCAGCCCACTC	-inf	0.0020588	0.00115168
		47	spi-miR394-3p	AGGTGGGCATACTGTCAATAG	-inf	0.020821	0.0327542
		48	spi-miR394-3p	AGGTGGGCATACTGTCAATAG	-inf	0.020821	0.0327542
		49	spi-miR399-p5	GGGCTACACTCTATTGGCATG	-inf	0.0039442	0.0043611
		50	spi-miR1918	GTTGGTGAGAGTTCGATTCTCCAT	-inf	0.001081	0.000593847
		51	spi-miR9479-3p	AGAATGGTAGAGGGTCGGACC	-inf	0.00016051	4.28074e-05
		52	spi-miR166b-p5_stu	GAATGTTGTTTGGTTCGAAATC	-inf	0.001081	0.000593847
		53	spi-miR169d-3p_stu	GCAGGTCATCTTTAGCTAACT	-inf	0.0054739	0.00436112
		54	spi-miR319c_ath	CTTGGACTGAAGGGAGCTCCTTC	-inf	0.0028472	0.00223846
		55	spi-miR319c_ath	CTTGGACTGAAGGGAGCTCCTTC	-inf	0.0028472	0.00223846
		56	spi-miR319a-3p_mtr	TTTGCTTGGACTGAAGGGAGCTCC	-inf	0.001081	0.000593847
		57	spi-miR8007b-p3_stu	ACTTAAACTGTTTGACTCTCGAAA	-inf	0.00057029	0.00030685
MET vs AET	Up regulation	1	spi-miR9479-5p	TCCAGTCCTCTACCCTTCTCC	1.0786	0.002975	0.0039926
		2	spi-miR1886a-p5_stu	AATGAAATCAGCGTTTGGACATGC	1.17188	0.0021835	0.00246913
		3	spi-miR7985-p5_stu	TGCCTTCTGGATCGAGCTCGTCGC	1.18575	0.046974	0.0412161
		4	spi-miR166m_gma	GCTGACCAGGCTTCATTCCCC	1.25373	0.0027243	0.00293823
		5	spi-miR5083-p3_osa	CAATGGATCCTTCTGAGCCTA	1.34876	0.010686	0.0126605
		6	spi-miR9470-p5	TTGCTAGGTGGGCAAAGGTAA	1.54071	1.7509e-10	1.54988e-10
		7	spi-miR396-3p_stu	TCCAAGAAAGCTGTGGGAAA	1.57242	6.0939e-11	4.50446e-11
		8	spi-miR166a-p5	AGAATGTCGTCTGGTTCGAGA	1.69271	0.02359	0.0291688
		9	spi-miR1446_nta	TGAACTCTCTCCCTCAATGGCT	1.9151	0.018149	0.0118231
		10	spi-miR8019-3p_stu	AAAAAGAATGACCTAGTTTGACTT	1.94425	0.024275	0.0332564
		11	spi-miR8019-3p_stu	AAAAAGAATGACCTAGTTTGACTT	1.94425	0.024275	0.0332564
		12	spi-miR162a-p3_stu	AAGCGATCGATAAACCTCTGCATC	2.10775	0.001069	0.000811258
		13	spi-miR8031-p3_stu	ACACCTCAACTGAGACTTGTACCT	2.21011	3.434e-05	2.13115e-05
		14	spi-miR8031-p5_stu	ACACCTCAACTGAGACTTGTACCT	2.21011	3.434e-05	2.13115e-05
		15	spi-miR8031-p5_stu	ACACCTCAACTAGGACTTGTACCT	2.28407	1.5506e-07	4.44696e-08
		16	spi-miR8031-p3_stu	ACACCTCAACTAGGACTTGTACCT	2.28407	1.5506e-07	4.44696e-08
		17	spi-miR8031_stu	TTAGACACCTCAACTAGGACTTGT	2.30938	0.017278	0.0210657
		18	spi-miR6019a_nta	TACAGGTGACTTGTAAATGTT	2.56718	0.014052	0.0210659
		19	spi-miR482d-p5	AGGAGGGATTTGGGAATCTTTT	2.69271	0.0087115	0.0120174
		20	spi-miR166c-3p	TCTTCGGACCAGGCTTCATTCC	2.69271	0.023103	0.0201285
		21	spi-miR8021-p5_stu	GCTCAAACTCGAGATCTCTGGTT	2.94905	2.3882e-07	6.00348e-08
		22	spi-miR9478-p5	ATCGAACTTTGAGAAAAGGCT	3.06194	8.4441e-06	2.04919e-06
		23	spi-miR399a_osa	TGCCAAAGGAGAATTGCCCTG	3.10775	0.022872	0.0369846
		24	spi-miR399a_osa	TGCCAAAGGAGAATTGCCCTG	3.10775	0.022872	0.0369846
		25	spi-miR6478_ptc	CCGACCATAGCTCAGTTGGT	3.10775	0.022872	0.0369846
		26	spi-miR8006-p5_stu	AAAGTATGACGGAGGGTATCTGCT	3.10775	0.022872	0.0369846
		27	spi-miR7122-5p_stu	TTATACAGAGAAACCGCGGTCG	3.10775	0.022872	0.0369846
		28	spi-miR6146b_nta	TTTGTCCAATGAAATACTTATC	3.18575	1.4343e-12	4.05562e-14
		29	spi-miR7984d-p3_stu	CATATATACCTTTAAAATACACA	3.27767	0.01381	0.0201285
		30	spi-miR6485-p5_hbr	AGTGATTCGGCAGATTTGGATTC	3.27767	0.01381	0.0201285
		31	spi-miR7984b-p5_stu	AGGACCTTTTACCCCTGCACTATT	3.27767	0.01381	0.0201285
		32	spi-miR395d-3p_aly	CTAAAGTGTTTGGGGGAACTC	3.27767	0.01381	0.0201285
		33	spi-miR6149a_nta	TTGATACGCACCTGAATCGGC	3.29361	4.39e-15	4.47879e-17
		34	spi-miR403-3p_ath	TTAGATTCACGCACAAACTCG	3.63131	4.6302e-05	3.00604e-05
		35	spi-miR8006-p3_stu	GACGGAGGGTATCTGCATACCATT	3.69271	0.036507	0.0294876
		36	spi-miR8006-p3_stu	GACGGAGGGTATCTGCATACCATT	3.69271	0.036507	0.0294876
		37	spi-miR8006-p3_stu	ACGGAGGGTATCTGCATACCATTT	3.69271	0.036507	0.0294876
		38	spi-miR6021_nta	TTGGAAGAGGCTGCTATTGGA	3.84471	0.00011191	3.36414e-05
		39	spi-miR6021_nta	TTGGAAGAGGCTGCTATTGGA	3.84471	0.00011191	3.36414e-05
		40	spi-miR6145e_nta	ATTGTTACATGTAGCACTGGCT	4.4653	9.5753e-09	1.05537e-09
		41	spi-miR156b-p3	ATTGGAAGCTGCACCTTAATTCTT	inf	0.0067023	0.00720262
		42	spi-miR5538-p5_osa	ACTCAATCACTTGCTGCCGTTACT	inf	0.0067023	0.00720262
		43	spi-miR5538-p3_osa	ACTCAATCACTTGCTGCCGTTACT	inf	0.0067023	0.00720262
		44	spi-miR7983-p3_stu	CTTAACTAATGCCAGTAAAGACT	inf	0.018873	0.0294874
		45	spi-miR7984b-p3_stu	ACTTTGGAAAGGACCTTTTACCCC	inf	0.011207	0.0145735
		46	spi-miR8007b-p3_stu	AAAGTTAAACTGTTTGACTCTCGA	inf	0.011207	0.0145735
		47	spi-miR8031-p3_stu	ACACCTTAACTAAGACTTGTACCT	inf	0.00054778	0.000212377
		48	spi-miR8031-p5_stu	ACACCTTAACTAAGACTTGTACCT	inf	0.00054778	0.000212377
		49	spi-miR169a_ptc	CAGCCAAGGATGACTTGCCGACTT	inf	4.2811e-06	3.73579e-07
		50	spi-miR6155_nta	TAAGGTTGCCTTGCTCTTGCA	inf	0.0067023	0.00720262
	Down regulation	1	spi-miR172d-3p_stu	GGAATCTTGATGATGCTGCAG	-4.38411	1.8691e-08	3.06721e-09
		2	spi-miR6024	TTAGCAAGAGTTGTTTTACC	-3.75023	0.0021908	0.00344309
		3	spi-miR6024	TTAGCAAGAGTTGTTTTACC	-3.75023	0.0021908	0.00344309
		4	spi-miR9726-p3_gma	AATAACTGATTAGTCTTTCT	-3.59269	0.0042181	0.00638591
		5	spi-miR319-3p_stu	TTGGACTGAAGGGTTTCCTTC	-3.47722	3.402e-16	1.59703e-18
		6	spi-miR6300_gma	GTCGTTGTAGTATAGTGGTA	-3.35168	0.0016468	0.000986714
		7	spi-miR6300_gma	GTCGTTGTAGTATAGTGGTA	-3.35168	0.0016468	0.000986714
		8	spi-miR393a_bdi	TCCAAAGGGATCGCATTGATTT	-2.89225	0.0034839	0.0074402
		9	spi-miR9474-p3	TGAGTGGCTAAGTCGATGGAG	-2.88602	1.3783e-28	6.93031e-32
		10	spi-miR7997c_stu	ATATTGCTCCGACTCTTCAAAAAT	-2.79914	0.0053111	0.0130185
		11	spi-miR166a-5p_gma	GGAATGTTGTTTGGCTCGAAG	-2.59751	1.7902e-09	3.17441e-10
		12	spi-miR166g-5p_aly	GGAATGTTGTTTGGCTCGAAG	-2.59751	1.7902e-09	3.17441e-10
		13	spi-miR8006-5p_stu	TTTTGGACGGCAGGGGCACC	-2.55522	0.033712	0.0391738
		14	spi-miR319a	TTGGACTGAAGGGAGCTCCCT	-2.48861	3.891e-85	1.14399e-93
		15	spi-miR319a	TTGGACTGAAGGGAGCTCCCT	-2.48861	3.891e-85	1.14399e-93
		16	spi-miR319a	TTGGACTGAAGGGAGCTCCTT	-2.48861	3.891e-85	1.14399e-93
		17	spi-miR169d-3p_stu	AGCAGGTCATCTTTAGCTAGCT	-2.45297	0.00024774	0.000106642
		18	spi-miR171c-p5	AGATGTTGGTGCGGTTCAATG	-2.45025	0.00051807	0.00054453
		19	spi-miR5304-p3	ATGAGTATGGTGCATTGGATG	-2.14018	0.0063956	0.0119252
		20	spi-miR530-5p_osa	TGCATTTGCACCTGCACCTCC	-2.14018	0.0063956	0.0119252
		21	spi-miR398b-3p_stu	TGTGTTCTCAGGTCACCCCTT	-1.97972	0.013859	0.0310777
		22	spi-miR394-5p	TTTGGCATTCTGTCCACCTCC	-1.77978	0.0006966	0.000700965
		23	spi-miR394-5p	TTTGGCATTCTGTCCACCTCC	-1.77978	0.0006966	0.000700965
		24	spi-miR159	TTTGGATTGAAGGGAGCTC	-1.73595	3.8734e-08	2.22024e-08
		25	spi-miR159	TTTGGATTGAAGGGAGCTC	-1.73595	3.8734e-08	2.22024e-08
		26	spi-miR530_stu	TGCATTTGCACCTGCACCTTA	-1.69248	6.0826e-08	4.68806e-08
		27	spi-miR159-p3	GTTTGCATATGTCAGGAGCTTT	-1.59188	1.1661e-27	9.06121e-29
		28	spi-miR8175_ath	GTTCCCCGGCAACGGCGCCA	-1.47722	0.037816	0.0416527
		29	spi-miR5072_osa	ATCCCCAGCGGAGTCGCCA	-1.42831	0.00027593	0.000304268
		30	spi-miR159a-3p_zma	TTTGGATTGAAGGGAGCTCT	-1.41405	2.5039e-13	1.13568e-13
		31	spi-miR169f-p5_nta	AGAGTGGATTGCAGCCAGGGA	-1.32521	1.5678e-07	1.47654e-07
		32	spi-miR159-p5	AGCTGCTGACCTATGGATTCC	-1.32298	3.0646e-59	4.67109e-61
		33	spi-miR397	ATTGAGTGCAGCGTTGATGAC	-1.28863	1.9782e-45	1.0196e-46
		34	spi-miR6026	TTCTTGGCTAGAGTTGTATTGC	-1.26665	4.0669e-19	1.15926e-19
		35	spi-miR8175_ath	TTCGTTCCCCGGCAACGGCGCCA	-1.23381	6.3083e-09	6.52903e-09
		36	spi-miR8175_ath	ATCCCCGGCAACGGCGCCA	-1.22667	0.022084	0.0246208
		37	spi-miR8175_ath	ATCCCCGGCAACGGCGCCA	-1.22667	0.022084	0.0246208
		38	spi-miR398a-5p_stu	GGGTTGATTTGAGAACATATG	-1.21418	0.00016244	0.000201856
		39	spi-miR390a-p5_hex	TAAGAAGAATAAGCTCAGGAT	-1.21241	1.9183e-17	7.7426e-18
		40	spi-miR6027-5p	ATGGGTAGCACAAGGATTAATG	-1.20547	0	3.45596e-116
		41	spi-miR8007b-5p_stu	ATGTGACACTTTTTGAATATCGAG	-1.15529	0.015043	0.0139817
		42	spi-miR5300-p3	TGGTATGCTTTGATTGGGAAAG	-1.14859	0.00018366	0.000165413
		43	spi-miR393-5p_stu	TCCAAAGGGATCGCATTGATC	-1.12672	0.012021	0.013571
		44	spi-miR171a-5p_stu	TATTGGCCTGGTTCACTCAGA	-1.04053	4.8994e-08	3.80621e-08
		45	spi-miR156f-5p_stu	CTGACAGAAGAGAGTGAGCA	-1.02741	0.0038967	0.00401131
		46	spi-miR164a-5p	TGGAGAAGCAGGGCACGTGCA	-1.02318	1.605e-14	1.39e-14
		47	spi-miR164a-5p	TGGAGAAGCAGGGCACGTGCA	-1.02318	1.605e-14	1.39e-14
		48	spi-miR6026-p5	AATACAACTATAGCCAAGACAA	-1.02154	0.030234	0.0320169
		49	spi-miR319b-p5	ATCTCCCGACTCATTCATTCA	-inf	1.1483e-08	2.49196e-10
		50	spi-miR319c-5p	AGAGCTTCCTTCAGCCCACTC	-inf	6.4241e-06	9.80171e-07
		51	spi-miR399-p5	GGGCTACACTCTATTGGCATG	-inf	0.0027639	0.0039248
		52	spi-miR1918	GTTGGTGAGAGTTCGATTCTCCAT	-inf	0.010701	0.0156683
		53	spi-miR9479-3p	AGAATGGTAGAGGGTCGGACC	-inf	0.00030676	0.000246654
		54	spi-miR164-p3_stu	AAGAATTTTGCATGTGCTCTAGCT	-inf	0.010701	0.0156683
		55	spi-miR8051-p5_stu	GTATGGTAGAAAGATTCATCT	-inf	0.010701	0.0156683
		56	spi-miR169d-3p_stu	GCAGGTCATCTTTAGCTAACT	-inf	0.0034552	0.0039248
		57	spi-miR7981-3p_stu	ATAGGACTTTAGTTTAGTTAAGGT	-inf	0.0011396	0.000983649
		58	spi-miR7981-3p_stu	ATAGGACTTTAGTTTAGTTAAGGT	-inf	0.0011396	0.000983649
		59	spi-miR8007b-p3_stu	ACTTAAACTGTTTGACTCTCGAAA	-inf	0.00091461	0.000983649
		60	spi-miR8001a_stu	TTCTGGGGATTAGTATGAAAATT	-inf	0.0027639	0.0039248
a, Log2 (fold change), negative mumbers indicated the miRNAs were down-regulated while positive numbers indicated the miRNAs were up-regulated; -inf or inf indicated the miRNAs were not detected in one of the libraries. e.g., spi-miR166m_gma in the MET library was significantly down-regulated (4.44 fold) as compared to the NT library.
