# Supplementary material for: Identification of miRNAs and their targets in wild tomato at moderately and acutely elevated temperatures by high-throughput sequencing and degradome analysis
Source: Sci Rep. 2016 Sep 22;6:33777. doi: 10.1038/srep33777 (PMC5031959; doi:10.1038/srep33777)
Supplement: Supplementary Table S4 [file srep33777-s5.xls]

## Sheet: Supplementary Table S4
Supplementary Table S4. Novel miRNAs with significantly different expression levels in wild tomato at a control temperature (26/18°C, NT), moderately elevated temperature (33/33°C, MET) and acutely elevated temperature (40/40°C, AET)
This is from the paper entitled ‘Identification of miRNAs and their targets in wild tomato at moderately and acutely elevated temperatures by high-throughput sequencing and degradome analysis’ by Rong Zhou, Qian Wang, Fangling Jiang, Xue Cao, Mintao Sun, Min Liu and Zhen Wu.
Comparisons	Up/down regulation	Index	miRNAs name	miRNAs sequence	log2 (fold change)a	P value (chi square 2 × 2)	P value (Fisher's exact test)
NT vs MET	Up regulation	1	PC-49-3p	CTATGAGATAAGTTCAACGTG	1.30165	4.6791e-47	2.50815e-47
		2	PC-3-5p	AGCATTAGGTTGATATACGTCACT	1.40413	0.025505	0.0344128
		3	PC-5-3p	TTGTAGTGAAATGGATGTTGAATC	1.96999	0.049984	0.0433288
		4	PC-70-5p	TAAGTTCCTTTAATCTTTCTT	2.58917	0.014105	0.00951197
	Down regulation	1	PC-19-5p	AATACTCGTAAAACATTTACGGAT	-2.67387	0.0157	0.0363254
		2	PC-22-3p	GTATATCAATCTAACGCTGTTAGT	-1.81137	0.00054071	0.000534246
		3	PC-23-3p	GTGCCACGTAGGACGAAAAGGAGT	-1.67387	0.013552	0.0173253
		4	PC-1-3p	ATGTTCTTATCGTCAGCTTCCTTC	-1.53185	0.00021607	0.000472111
		5	PC-91-5p	AAGTGTGAAATTAGGTCTTAGGCC	-1.52186	0.0036934	0.00411716
		6	PC-88-3p	GATAGTACAGGTAGGAAACTCACA	-1.45148	3.2125e-06	6.58274e-06
		7	PC-44-3p	GCAATAAGGTGATTGGGACGA	-1.35194	0.0093946	0.0137204
		8	PC-16-5p	TCCACAAGCGTGAACTCACCT	-1.3019	0.0084633	0.0194047
		9	PC-17-5p	TCCACAAGCGTGAACTCACCT	-1.3019	0.0084633	0.0194047
		10	PC-86-5p	AAAGTTTGGTTCACTCATGTCCTC	-1.25883	0.0076011	0.0108913
		11	PC-30-3p	AAAATGACCTAGATGAACCAAACT	-1.25883	0.0039263	0.00552259
		12	PC-33-3p	ATAATGACATAGATGAGCCAAACT	-1.18844	0.0060889	0.0157711
		13	PC-72-5p	GCAGCACTATTAAGATTCTC	-1.08891	0.018339	0.0194541
		14	PC-80-3p	ACGAGGACATGAGTGAACCAAACT	-1.0572	5.931e-06	9.86694e-06
		15	PC-62-3p	GTGATTCACATGTATCTAGGATA	-inf	0.0012459	0.0013608
NT vs AET	Up regulation	1	PC-83-3p	ATGACTGCTTTCACAACTCAAACT	1.26104	0.01674	0.0211738
		2	PC-3-5p	AGCATTAGGTTGATATACGTCACT	1.78752	9.1565e-06	6.47654e-06
		3	PC-19-5p	AATACTCGTAAAACATTTACGGAT	1.8262	0.032465	0.0366412
		4	PC-84-5p	ATAAAATTAAACAAGTAGACATGC	2.30835	0.0084929	0.00704394
		5	PC-43-5p	CTGAATAAAGTTGAATAAGTAGAC	2.43388	0.02005	0.0466917
		6	PC-10-5p	TTTCTACTCCTTTTCGGCCTATGT	2.43388	0.04413	0.0494113
		7	PC-11-5p	TTTCTACTCCTTTTCGGCCTATGT	2.43388	0.04413	0.0494113
		8	PC-73-3p	GAGTGAGTATCTGAGAAATCAACT	2.7069	0.00080239	0.000632584
		9	PC-25-3p	GTTTTGATGGACTTGTTTCTTT	2.89331	0.0024521	0.0026191
		10	PC-18-3p	ATGGTGGTTATCCTCAGGAAA	3.01884	0.022298	0.0165703
		11	PC-63-5p	TAGAAAGGATTTAAGACAACT	3.01884	0.022298	0.0165703
		12	PC-24-3p	AGGAGTAGAAAATTATTTATTTA	3.13432	0.01535	0.00947108
		13	PC-45-5p	TTTTTAGCCTACGTGACACTAGTT	3.13432	0.01535	0.00947108
		14	PC-70-5p	TAAGTTCCTTTAATCTTTCTT	3.2617	4.2617e-05	8.46474e-06
		15	PC-54-5p	AAAATGCACGAGTACCCCTTCAAT	3.43388	0.0050376	0.00309429
		16	PC-40-5p	AAATAATTTTTTACCCTTTTCGGC	3.6038	0.0024065	0.001018
		17	PC-27-5p	AAAGATATATAGGTGCTTACATG	3.89331	0.00055333	0.000184892
		18	PC-48-3p	GTGCCACGTAGACTGAAAAGGAGT	inf	0.0012583	0.000940233
		19	PC-53-3p	ATAAAACTATTAATAAAATAACTT	inf	0.0039279	0.00344902
		20	PC-64-5p	TTATCTGCATCGTATGTTTACACC	inf	0.0026824	0.00179635
	Down regulation	1	PC-72-5p	GCAGCACTATTAAGATTCTC	-3.56612	0.00083321	0.000751615
		2	PC-88-3p	GATAGTACAGGTAGGAAACTCACA	-3.56612	6.4968e-09	4.87805e-09
		3	PC-91-5p	AAGTGTGAAATTAGGTCTTAGGCC	-2.73605	0.0011287	0.00180773
		4	PC-22-3p	GTATATCAATCTAACGCTGTTAGT	-2.70362	0.00033671	0.000236009
		5	PC-15-5p	AGGTTGATATACGTTACTGTAAGT	-2.56612	0.00080847	0.000920775
		6	PC-29-3p	ATGTATTGACTTGGTGTAAACACT	-2.47301	5.2042e-05	9.18892e-05
		7	PC-42-5p	ATTAGGTTGATATACGTTACTGTA	-2.41412	1.1267e-05	7.1113e-06
		8	PC-44-3p	GCAATAAGGTGATTGGGACGA	-1.98116	0.0074363	0.0122791
		9	PC-16-5p	TCCACAAGCGTGAACTCACCT	-1.33166	0.024216	0.0331708
		10	PC-17-5p	TCCACAAGCGTGAACTCACCT	-1.33166	0.024216	0.0331708
		11	PC-5-3p	TTGTAGTGAAATGGATGTTGAATC	-inf	0.0085466	0.0155167
MET vs AET	Up regulation	1	PC-84-5p	ATAAAATTAAACAAGTAGACATGC	1.10775	0.012875	0.0138626
		2	PC-1-3p	ATGTTCTTATCGTCAGCTTCCTTC	1.27767	0.014352	0.0213582
		3	PC-25-3p	GTTTTGATGGACTTGTTTCTTT	1.39725	0.0043276	0.00313806
		4	PC-86-5p	AAAGTTTGGTTCACTCATGTCCTC	1.61025	0.0065986	0.0113902
		5	PC-33-3p	ATAATGACATAGATGAGCCAAACT	1.62232	0.0030804	0.00374086
		6	PC-18-3p	ATGGTGGTTATCCTCAGGAAA	1.69271	0.01906	0.0148064
		7	PC-66-5p	CTTTTCGATCTACGTGACACTATC	1.69271	0.01906	0.0148064
		8	PC-83-3p	ATGACTGCTTTCACAACTCAAACT	1.75982	2.6105e-07	3.95918e-07
		9	PC-43-5p	CTGAATAAAGTTGAATAAGTAGAC	1.78582	0.0053158	0.00753992
		10	PC-34-5p	AAAATGGTAATTCAACTTTGAGCT	1.82395	0.00071993	0.000752549
		11	PC-40-5p	AAATAATTTTTTACCCTTTTCGGC	1.95574	0.0019361	0.00248596
		12	PC-73-3p	GAGTGAGTATCTGAGAAATCAACT	2.05884	5.3071e-05	4.50378e-05
		13	PC-54-5p	AAAATGCACGAGTACCCCTTCAAT	2.10775	0.0024247	0.00252746
		14	PC-68-5p	AATAATTTCTTACCCCTTTTCGGC	2.33014	0.0029505	0.00130892
		15	PC-63-5p	TAGAAAGGATTTAAGACAACT	2.69271	0.0034235	0.00479622
		16	PC-85-3p	TCGCGGTCGAGGTTGTAGAGA	2.9151	0.001115	0.00130659
		17	PC-27-5p	AAAGATATATAGGTGCTTACATG	2.98222	3.733e-05	1.13764e-05
		18	PC-23-3p	GTGCCACGTAGGACGAAAAGGAGT	3.04635	2.1537e-05	5.69122e-06
		19	PC-35-5p	TACCTAAGTTGCGCGGACTCTT	3.10775	0.0003632	0.000672246
		20	PC-38-5p	TTAACCAAAATGGCAAAATCGCTT	3.69271	0.0011423	0.00185916
		21	PC-53-3p	ATAAAACTATTAATAAAATAACTT	3.69271	0.0011423	0.00185916
		22	PC-60-5p	CACAATTTTATCCGTCGATCCGAT	3.69271	0.0011423	0.00185916
		23	PC-24-3p	AGGAGTAGAAAATTATTTATTTA	3.80819	0.00064178	0.000947337
		24	PC-45-5p	TTTTTAGCCTACGTGACACTAGTT	3.80819	0.00064178	0.000947337
		25	PC-19-5p	AATACTCGTAAAACATTTACGGAT	4.50006	6.7059e-06	3.27039e-06
		26	PC-10-5p	TTTCTACTCCTTTTCGGCCTATGT	4.69271	0.00061179	0.000164863
		27	PC-10-5p	TTTCTACTCCTTTTCGGCCTATGT	4.69271	0.00061179	0.000164863
		28	PC-48-3p	GTGCCACGTAGACTGAAAAGGAGT	inf	5.4747e-05	3.36322e-05
		29	PC-62-3p	GTGATTCACATGTATCTAGGATA	inf	0.00017323	7.45815e-05
		30	PC-64-5p	TTATCTGCATCGTATGTTTACACC	inf	0.00017323	7.45815e-05
	Down regulation	1	PC-15-5p	AGGTTGATATACGTTACTGTAAGT	-3.47722	9.6113e-05	4.28043e-05
		2	PC-42-5p	ATTAGGTTGATATACGTTACTGTA	-2.69961	0.00018308	6.61118e-05
		3	PC-78-5p	TATGGTAGATACAATGTTTGGCTT	-1.76672	0.026491	0.0334939
		4	PC-5-3p	TTGTAGTGAAATGGATGTTGAATC	-inf	3.108e-05	4.5414e-06
		5	PC-52-5p	TACTTGTGTTAGTTTGACTGA	-inf	0.00086857	0.00041671
a, Log2 (fold change), negative mumbers indicated the miRNAs were down-regulated while positive numbers indicated the miRNAs were up-regulated; -inf or inf indicated the miRNAs were not detected in one of the libraries. e.g., PC-19-5p in the MET library was significantly down-regulated (2.67 fold) as compared to the NT library.
