# Supplementary material for: Identification of miRNAs and their targets in wild tomato at moderately and acutely elevated temperatures by high-throughput sequencing and degradome analysis
Source: Sci Rep. 2016 Sep 22;6:33777. doi: 10.1038/srep33777 (PMC5031959; doi:10.1038/srep33777)
Supplement: Supplementary Table S5 [file srep33777-s6.xls]

## Sheet: Supplementary Table S5
Supplementary Table S5. Target genes cleaved by conserved miRNAs in wild tomato at a control temperature (26/18°C, NT), moderately elevated temperature (33/33°C, MET) and acutely elevated temperature (40/40°C, AET)
This is from the paper entitled ‘Identification of miRNAs and their targets in wild tomato at moderately and acutely elevated temperatures by high-throughput sequencing and degradome analysis’ by Rong Zhou, Qian Wang, Fangling Jiang, Xue Cao, Mintao Sun, Min Liu and Zhen Wu.
Small RNAs	Small RNAs sequence	Transcript	Symbol	Alignment score	Alignment range	Degradome cleavage site	Degradome category				Tags per billion				Degradome P value
							NT	MET	AET		NT	MET	AET		NT	MET	AET
spi-miR156a	TTGACAGAAGATAGAGAGCAC	Solyc04g045560.2.1	SPL2	2	788-808	799			4		0	0	92.1368				0.671683
		Solyc05g015840.2.1	SPLTFFP	3	749-769	760			4		0	0	92.1368				0.455296
		Solyc05g015510.2.1	SPL2	2	2951-2971	2962	4				84.9312	0	0		0.688635
		Solyc10g078700.1.1	SPL9	2	764-784	775	4	4			84.9312	87.1708	0		0.688635	0.646733
spi-miR156d-5p	TGACAGAAGAGAGTGAGCAC	Solyc03g114850.2.1	SPLTFFP	2	1471-1490	1481		4			0	87.1708	0			0.293085
		Solyc05g012040.2.1	SPLTFFP	1	1419-1438	1429			4		0	0	92.1368				0.928106
spi-miR156e-5p	TGANAGAAGAGAGTGAGCAC	Solyc12g057040.1.1	CRY1	3	245-263	254		4			0	87.1708	0			0.995446
		Solyc09g072620.2.1	PCS1	4	1005-1025	1015			4		0	0	92.1368				0.999961
		Solyc03g097670.2.1	DNAB	3	3379-3398	3388			4		0	0	92.1368				0.996885
		Solyc01g009420.2.1	AXS2	4	563-582	572	4				84.9312	0	0		0.999976
		Solyc08g065150.1.1	-	4	227-245	236	4				84.9312	0	0		0.999976
		Solyc03g031620.2.1	2015-04-03	4	158-176	167	4				84.9312	0	0		0.999976
spi-miR159	TTTGGATTGAAGGGAGCTCCA	Solyc12g014120.1.1	-	3	461-481	472	4	2	0		84.9312	174.342	460.684		0.796293	0.646097	0.0165964
		Solyc01g009070.2.1	MYB65	2	956-976	967		4			0	87.1708	0			0.293085
		Solyc01g090530.1.1	DUO1	3	85-105	96	4	1	4		84.9312	174.342	92.1368		0.796293	0.0133	0.781022
	TTTGGATTGAAGGGAGCTC	Solyc12g014120.1.1	-	3	463-481	472	4	2	0		84.9312	174.342	460.684		0.851814	0.712485	0.0198825
		Solyc01g009070.2.1	MYB65	2	958-976	967		4			0	87.1708	0			0.50027
		Solyc01g090530.1.1	DUO1	3	87-105	96	4	1	4		84.9312	174.342	92.1368		0.851814	0.0159387	0.838385
spi-miR160a	TGCCTGGCTCCCTGTATGCCA	Solyc06g075150.2.1	ARF16	1	1491-1511	1502	0	4			339.725	87.1708	0		0.0138848	0.707626
		Solyc11g069500.1.1	ARF10	1	1302-1322	1313			4		0	0	92.1368				0.731869
		Solyc11g013470.1.1	ARF17	1.5	543-563	554	0	0	0		339.725	261.512	276.41		0.00429294	0.00451462	0.00445291
spi-miR162	TCGATAAACCTCTGCATCCAG	Solyc10g005130.2.1	DCL1	2	3248-3269	3259	4		4		84.9312	0	92.1368		0.322218		0.310134
spi-miR164a-5p	TGGAGAAGCAGGGCACGTGCA	Solyc01g090590.2.1	ABH	3.5	1327-1347	1338			4		0	0	92.1368				0.55515
spi-miR166a	TCGGACCAGGCTTCATTCCCC	Solyc02g024070.2.1	PHB	3	808-828	819	2	2			169.862	348.683	0		0.57962	0.56438
		Solyc02g069830.2.1	PHB	3	618-638	629	0	0	0		1868.49	1046.05	1289.92		0.0128236	0.0134828	0.0132993
		Solyc03g120910.2.1	PHB	2.5	849-869	860	2	3			141.552	58.1139	0		0.382108	0.0308734
		Solyc12g044410.1.1	PHB	2.5	548-568	559	2	3			141.552	58.1139	0		0.382108	0.0308734
		Solyc08g066500.2.1	PHB	3	566-586	577	2	3			141.552	58.1139	0		0.57962	0.0548844
		Solyc11g069470.1.1	PHB	3	560-580	571	0	1	0		1189.04	610.196	1013.51		0.0128236	0.0106542	0.0132993
	GCGGACCAGGCTTCATTCCCC	Solyc02g024070.2.1	PHB	3.5	808-828	819	2	2			169.862	348.683	0		0.537129	0.522244
		Solyc02g069830.2.1	PHB	3.5	618-638	629	0	0	0		1868.49	1046.05	1289.92		0.0114069	0.0119937	0.0118304
		Solyc03g120910.2.1	PHB	3	849-869	860	2	3			141.552	58.1139	0		0.351633	0.0278294
		Solyc08g066500.2.1	PHB	3.5	566-586	577	2	3			141.552	58.1139	0		0.537129	0.048938
		Solyc12g044410.1.1	PHB	3	548-568	559	2	3			141.552	58.1139	0		0.351633	0.0278294
		Solyc11g069470.1.1	PHB	3.5	560-580	571	0	1	0		1189.04	610.196	1013.51		0.0114069	0.00947603	0.0118304
	TCTCGGACCAGGCTTCATTCC	Solyc02g069830.2.1	PHB	3.5	620-640	631	4	4	4		84.9312	87.1708	92.1368		0.432046	0.396193	0.417259
spi-miR166a-p5	AGAATGTCGTCTGGTTCGAGA	Solyc08g076540.2.1	SYP22	2.5	1384-1404	1395	4				84.9312	0	0		0.297825
spi-miR166c-3p	TCGGACCAGGCTTCATTCCTC	Solyc02g024070.2.1	PHB	3	808-828	819	2	2			169.862	348.683	0		0.57962	0.56438
		Solyc03g121640.2.1	HSP60-3A	4	662-681	673			4		0	0	92.1368				0.507748
		Solyc02g069830.2.1	PHB	3	618-638	629	0	0	0		1868.49	1046.05	1289.92		0.0128236	0.0134828	0.0132993
		Solyc08g066500.2.1	PHB	3	566-586	577	2	3			141.552	58.1139	0		0.57962	0.0548844
		Solyc12g044410.1.1	PHB	2.5	548-568	559	2	3			141.552	58.1139	0		0.382108	0.0308734
		Solyc03g120910.2.1	PHB	2.5	849-869	860	2	3			141.552	58.1139	0		0.382108	0.0308734
		Solyc11g069470.1.1	PHB	3	560-580	571	0	1	0		1189.04	610.196	1013.51		0.0128236	0.0106542	0.0132993
spi-miR167b-5p	TAAAGCTGCCAGCATGATCT	Solyc02g037530.2.1	ARF8	3	2281-2301	2291	4	2	2		42.4656	261.512	184.274		0.71997	0.56438	0.576032
		Solyc03g031970.2.1	ARF8	3	2284-2304	2294	4	2	2		42.4656	261.512	184.274		0.71997	0.56438	0.576032
		Solyc11g010600.1.1	O-FucT	3	967-987	978	4	2	2		84.9312	174.342	276.41		0.71997	0.56438	0.576032
spi-miR168a-5p	TCGCTTGGTGCAGGTCGGGAC	Solyc06g072300.2.1	AGO1	4	377-397	388	2	2	2		424.656	610.196	921.368		0.155073	0.149202	0.153675
spi-miR169b-p5	TAGCCAAGGATGACTTGCCT	Solyc03g079850.2.1	GC1	4	666-685	676	4				84.9312	0	0		0.524078
spi-miR169d	TAGCCAAGGATGACTTGCCT	Solyc03g079850.2.1	GC1	4	666-685	676	4				84.9312	0	0		0.524078
spi-miR169d-p3	GCAAGTTATCTTGGCTATCT	Solyc03g053110.2.1	CDC25	4	193-211	203			4		0	0	92.1368				0.611328
spi-miR169e-5p	TAGCCAAGGATGACTTGCCT	Solyc03g079850.2.1	GC1	4	666-685	676	4				84.9312	0	0		0.524078
spi-miR171a	TGATTGAGCCGTGCCAATATC	Solyc08g078800.1.1	HAM3	1	396-416	407	4	0			84.9312	261.512	0		0.601197	0.00975592
		Solyc01g090950.2.1	HAM3	1	1570-1590	1581	2				169.862	0	0		0.465207
spi-miR171d	TTGAGCCGCGCCAATATCACG	Solyc11g013150.1.1	HAM3	4	378-398	389	0	2	0		1358.9	610.196	829.231		0.00250646	0.149202	0.00259995
		Solyc01g090950.2.1	HAM3	2	1567-1587	1578	4	2	2		84.9312	174.342	184.274		0.540611	0.398197	0.408085
	TTGAGCCGCGCCAATATCACT	Solyc11g013150.1.1	HAM3	3	378-398	389	0	2	0		1358.9	610.196	829.231		0.00322144	0.187587	0.00334155
		Solyc01g090950.2.1	HAM3	1	1567-1587	1578	4	2	2		84.9312	174.342	184.274		0.601197	0.451274	0.461914
spi-miR171e	TTGAGCCGCGTCAATATCTCT	Solyc01g090950.2.1	HAM3	1.5	1567-1587	1578	4	2	2		84.9312	174.342	184.274		0.345764	0.241942	0.248761
spi-miR172a	AGAATCTTGATGATGCTGCAT	Solyc01g079330.2.1	PCNTH	4	2323-2342	2334		4			0	87.1708	0			0.889991
		Solyc06g075510.2.1	RAP2.7	3	1511-1531	1522		4			0	87.1708	0			0.896714
		Solyc04g049800.2.1	RAP2.7	2	1106-1126	1117	2		2		254.794	0	184.274		0.411152		0.408085
		Solyc02g093150.2.1	AP2	3	1561-1581	1572	2		4		169.862	0	92.1368		0.823281		0.911968
		Solyc11g072600.1.1	RAP2.7	2	1277-1297	1288	4		4		84.9312	0	92.1368		0.540611		0.524085
		Solyc10g084340.1.1	RAP2.7	3	1241-1261	1252	4		4		84.9312	0	92.1368		0.921583		0.911968
spi-miR319a	TTGGACTGAAGGGAGCTCCCT	Solyc08g048390.1.1	TCP2	2.5	1015-1034	1025			4		0	0	92.1368				0.740767
		Solyc12g014140.1.1	TCP4	3	907-926	917	4				84.9312	0	0		0.615051
	TTGGACTGAAGGGAGCTCCTT	Solyc08g048390.1.1	TCP2	3.5	1014-1034	1025			4		0	0	92.1368				0.740767
		Solyc12g014140.1.1	TCP4	3.5	906-926	917	4				84.9312	0	0		0.756901
spi-miR319c-5p	AGAGCTTCCTTCAGCCCACTC	Solyc12g099990.1.1	-	3	250-269	260			4		0	0	92.1368				0.26196
spi-miR394-5p	TTTGGCATTCTGTCCACCTCC	Solyc05g014760.2.1	PK	4	787-807	798		4			0	87.1708	0			0.356889
spi-miR396a-5p	TTCCACAGCTTTCTTGAACTG	Solyc12g096070.1.1	GRF5	3	321-342	332	1	0	0		169.862	871.708	552.821		0.0241818	0.0267838	0.0264218
		Solyc07g041640.2.1	GRF5	3	410-431	421		4			0	87.1708	0			0.896714
		Solyc02g062740.2.1	DRM2	3.5	1150-1170	1161	4				84.9312	0	0		0.756901
		Solyc10g083510.1.1	GRF4	3	576-597	587	4				84.9312	0	0		0.921583
		Solyc01g112320.2.1	FRS5	4	1855-1875	1866	4				84.9312	0	0		0.93429
		Solyc09g082510.2.1	KIP1L	4	4475-4494	4485		4	4		0	87.1708	92.1368			0.911779	0.925638
		Solyc08g005430.2.1	GRF5	3	384-405	395	4		4		84.9312	0	92.1368		0.921583		0.911968
		Solyc08g075950.1.1	GRF5	3	375-396	386	1	0	1		169.862	261.512	184.274		0.0241818	0.0267838	0.0217796
		Solyc04g077510.2.1	GRF1	3.5	884-905	895	4	4	1		84.9312	87.1708	184.274		0.756901	0.716701	0.0121589
spi-miR396b	TTCCACAGCTTTCTTGAACTT	Solyc12g096070.1.1	GRF5	4	321-342	332	1	0	0		169.862	871.708	552.821		0.055517	0.061383	0.0605681
		Solyc07g041640.2.1	GRF5	4	410-431	421		4			0	87.1708	0			0.994995
		Solyc12g088670.1.1	RD21	3.5	461-481	472		4	3		0	87.1708	184.274			0.635417	0.0465728
		Solyc02g062740.2.1	DRM2	2.5	1150-1170	1161	4				84.9312	0	0		0.297825
		Solyc10g083510.1.1	GRF4	4	576-597	587	4				84.9312	0	0		0.997368
		Solyc08g005430.2.1	GRF5	4	384-405	395	4		4		84.9312	0	92.1368		0.997368		0.996553
		Solyc08g075950.1.1	GRF5	4	375-396	386	1	0	1		169.862	261.512	184.274		0.055517	0.061383	0.0500829
		Solyc04g077510.2.1	GRF1	4	884-905	895	4	4	1		84.9312	87.1708	184.274		0.997368	0.994995	0.0500829
spi-miR397-p3	TCAACGCTACACTCGATCATG	Solyc01g087620.2.1	-	4	145-164	155			2		0	0	276.41				0.486963
		Solyc07g008060.1.1	ENTH	4	232-253	244	4				84.9312	0	0		0.628424
spi-miR403-3p	CTAGATTCACGCACAAGCTCG	Solyc02g069260.2.1	AGO2	2.5	3249-3269	3260	1	4			339.725	87.1708	0		0.00339409	0.270439
spi-miR482a	TTTCCAATTCCACCCATTCCTA	Solyc02g091890.1.1	-	4	754-775	766		4			0	87.1708	0			0.484262
spi-miR482a-p5	GGGATTGGTGAGTTGGAAAGC	Solyc02g031860.2.1	PKOPB	4	3096-3115	3106	4				42.4656	0	0		0.524078
		Solyc02g031910.2.1	PKOPB	4	3334-3353	3344	4				42.4656	0	0		0.524078
spi-miR482b	TCTTGCCTACACCGCCCATGCC	Solyc04g009070.1.1	RPP13	0	211-232	223	4				84.9312	0	0		0.411606
		Solyc02g036270.2.1	DCDR	2	514-535	526	0	2	4		339.725	174.342	92.1368		0.0039359	0.22424	0.310134
spi-miR482c	TCTTGCCAATACCGCCCATTCC	Solyc04g009070.1.1	RPP13	4	211-232	223	4				84.9312	0	0		0.773498
		Solyc11g020100.1.1	RPP13	4	520-541	532		4			0	43.5854	0			0.734015
spi-miR482e-3p	TCTTTCCTACTCCTCCCATACC	Solyc04g080590.2.1	PAF1	4	707-728	719			4		0	0	92.1368				0.611328
		Solyc08g076000.2.1	RPP13	2.5	699-720	711			4		0	0	92.1368				0.490851
		Solyc08g075630.2.1	RPP13	2.5	538-559	550	4				84.9312	0	0		0.50695
spi-miR5303	TTTTTGAAGAGTTCGAGCAAC	Solyc12g007100.1.1	AFP	4	775-795	786			4		0	0	92.1368				0.95364
		Solyc01g008100.2.1	TGG	4	992-1012	1003		4	4		0	87.1708	92.1368			0.943264	0.95364
	ACATTTTTGAAGAGTTCGAGCAAC	Solyc07g005730.2.1	LTSR	2.5	347-370	361			4		0	0	92.1368				0.286453
spi-miR6022	TGGAAGGGAGAATATCCAGGA	Solyc01g005760.2.1	RLP32	1	1243-1263	1254		2			0	87.1708	0			0.932842
		Solyc01g005720.2.1	RLP32	1	513-533	524		2			0	87.1708	0			0.932842
		Solyc01g005870.1.1	RLP32	1	1186-1206	1197		2			0	87.1708	0			0.932842
		Solyc11g008110.1.1	MOS7	4	129-148	139	4				84.9312	0	0		0.773498
		Solyc01g005730.2.1	RLP32	1	1190-1210	1201	4		4		84.9312	0	92.1368		0.984026		0.980723
spi-miR6023	TTCCATGAAAGAGTTTTTGGAT	Solyc09g055760.2.1	MHCR	3.5	1393-1415	1406	4				84.9312	0	0		0.861931
spi-miR6027-3p	TGAATCCTTCGGCTATCCATA	Solyc09g098130.1.1	RPP13	2.5	2417-2437	2428			4		0	0	92.1368				0.286453
		Solyc10g047320.1.1	DRP	3.5	1286-1306	1297	4				84.9312	0	0		0.432046
spi-miR9470-3p	TTTGGCTCATGGATTTTAGC	Solyc02g091900.2.1	NFS1	4	456-476	467	2	2	2		509.587	1046.05	1658.46		0.740251	0.725456	0.736794
		Solyc10g080970.1.1	AAD	3	260-278	269	2		2		339.725	0	184.274		0.194787		0.193075
		Solyc08g063080.2.1	SQD1	4	277-295	286	2		2		169.862	0	184.274		0.740251		0.736794
		Solyc09g020190.2.1	NPC1	4	1461-1480	1471	4	4			84.9312	87.1708	0		0.861931	0.828942
spi-miR9471a-3p	TTGGCTGAGTGAGCATCACGG	Solyc05g054080.2.1	UPL5	4	275-296	287	4				84.9312	0	0		0.21925
spi-miR9471b-p5	TTGATTTCTGAGGTGCTCACT	Solyc07g053310.2.1	AEBCA	3.5	168-188	179	4				84.9312	0	0		0.246373
spi-miR9477-p3	AACAACTGATAGTTGAGGTGT	Solyc09g019980.2.1	FRT	4	571-591	582		2	4		0	174.342	92.1368			0.276143	0.376565
spi-miR9479-5p	TCCAGTCCTCTACCCTTCTCC	Solyc08g061100.2.1	CESA1	4	819-838	829		4			0	87.1708	0			0.734015
spi-miR172b-5p_aly	TGCAGCATCATCAAGATTCACA	Solyc07g006640.2.1	ARF3	3	520-540	531			4		0	0	92.1368				0.26196
spi-miR319a-3p_aly	TTGGACTGAAGGGAGCTCCCC	Solyc12g014140.1.1	TCP4	4	906-926	917	4				84.9312	0	0		0.628424
spi-miR395d-3p_aly	CTAAAGTGTTTGGGGGAACTC	Solyc05g053210.2.1	CIPK1	4	550-569	560	2		4		169.862	0	92.1368		0.155073		0.210421
spi-miR2275c-5p_ata	AGTGTTGGATGGGACCACA	Solyc12g098640.1.1	CPI1	4	126-143	135	2	4	0		169.862	87.1708	1105.64		0.867617	0.929252	0.0307571
		Solyc04g008740.2.1	PyK	4	598-615	607		4			0	87.1708	0			0.929252
		Solyc01g105680.2.1	NPH3	4	1588-1606	1597	2	4			169.862	87.1708	0		0.867617	0.929252
		Solyc01g099240.2.1	6PGD	4	179-197	188	4				84.9312	0	0		0.948697
		Solyc07g053990.2.1	DUF1421	4	1342-1361	1352	2		4		169.862	0	92.1368		0.867617		0.941285
spi-miR9674b-3p_ata	TGAATTTGTCCATAGCATCAG	Solyc02g081190.2.1	EFE	4	145-165	156			2		0	0	184.274				0.840446
spi-miR156a-5p_ath	TGACAGAAGAGAGTGAGCACT	Solyc03g114850.2.1	SPLTFFP	2	1470-1490	1481		4			0	87.1708	0			0.875203
		Solyc05g012040.2.1	SPLTFFP	2	1418-1438	1429			4		0	0	92.1368				0.892208
spi-miR157d_ath	TTGACAGAAGATAGAGAGCACCT	Solyc04g045560.2.1	SPL2	4	786-808	799			4		0	0	92.1368				0.376565
		Solyc05g015510.2.1	SPL2	4	2949-2971	2962	4				84.9312	0	0		0.39043
		Solyc10g078700.1.1	SPL9	3	762-784	775	4	4			84.9312	87.1708	0		0.272554	0.247069
spi-miR162a-3p_ath	TCGATAAACCTCTGCATCCAGT	Solyc10g005130.2.1	DCL1	2.5	3247-3269	3259	4		4		84.9312	0	92.1368		0.297825		0.286453
spi-miR168a-5p_ath	TCGCTTGGTGCAGATCGGGAC	Solyc06g072300.2.1	AGO1	4	377-397	388	2	2	2		424.656	610.196	921.368		0.155073	0.149202	0.153675
spi-miR171a-3p_ath	TGATTGAGCCGCGCCAATATC	Solyc08g078800.1.1	HAM3	0	396-416	407	4	0			84.9312	261.512	0		0.653792	0.0112484
		Solyc01g090950.2.1	HAM3	0	1570-1590	1581	2				169.862	0	0		0.5143
spi-miR172a_ath	GAATCTTGATGATGCTGCATA	Solyc10g006710.2.1	LPKFP	3.5	1875-1895	1886		4			0	87.1708	0			0.635417
		Solyc06g075510.2.1	RAP2.7	4	1510-1530	1521		4			0	87.1708	0			0.889991
		Solyc01g090460.2.1	HB4	4	341-361	352		4			0	87.1708	0			0.889991
		Solyc04g049800.2.1	RAP2.7	2	1105-1125	1116		4			0	87.1708	0			0.646733
		Solyc09g059570.2.1	BAP31	4	511-530	521		4			0	87.1708	0			0.889991
		Solyc09g074970.2.1	TPK1	4	537-556	548			4		0	0	92.1368				0.90582
		Solyc02g093150.2.1	AP2	2.5	1559-1580	1571	4		4		84.9312	0	92.1368		0.756901		0.740767
spi-miR403-3p_ath	TTAGATTCACGCACAAACTCG	Solyc02g069260.2.1	AGO2	1	3249-3269	3260	1	4			339.725	87.1708	0		0.00441006	0.336288
spi-miR8175_ath	GTTCCCCGGCAACGGCGCCA	Solyc06g075170.1.1	DUF584	4	227-246	237	4	4			42.4656	43.5854	0		0.628424	0.586408
	CTCCCCGGCAACGGCGCCA	Solyc06g071270.2.1	UB	3.5	775-793	784		4			0	87.1708	0			0.530812
		Solyc05g054410.2.1	TRFL2	4	379-398	389			4		0	0	92.1368				0.693113
	GTCCCCGGCAACGGCGCCA	Solyc07g006110.2.1	LRR	4	1290-1308	1299	4				84.9312	0	0		0.524078
spi-miR858b_ath	CTCATTGTCTGTTCGACCTTG	Solyc02g082400.2.1	IBM1	3.5	1292-1312	1303		2			0	174.342	0			0.308801
		Solyc01g111500.2.1	MYB4	4	338-358	349		4			0	87.1708	0			0.943264
		Solyc06g053610.2.1	MYB15	4	434-454	445			4		0	0	92.1368				0.95364
spi-miR159c_bdi	TTTGGATTGAAGGGGGCTCT	Solyc12g014120.1.1	-	2.5	462-481	472	4	2	0		84.9312	174.342	460.684		0.297825	0.206125	0.00371214
		Solyc01g009070.2.1	MYB65	3	957-976	967		4			0	87.1708	0			0.573159
		Solyc08g078370.2.1	pfkBL	3.5	819-838	829			4		0	0	92.1368				0.417259
		Solyc01g090530.1.1	DUO1	4	86-105	96	4	1	4		84.9312	174.342	92.1368		0.93429	0.02265	0.925638
spi-miR393a_bdi	TCCAAAGGGATCGCATTGATTT	Solyc09g074520.2.1	TIR1	2	1676-1697	1688	2	4	4		254.794	87.1708	92.1368		0.411152	0.50027	0.524085
spi-miR7718-p5_bdi	AGGACAACAAGAAACTTCTT	Solyc12g008360.1.1	STT3A	4	1880-1898	1889		4			0	87.1708	0			0.990295
spi-miR7767-5p_bdi	CCCAAGATGAGAGCTCTCC	Solyc06g005940.2.1	PDIL1-1	4	919-936	928			2		0	0	184.274				0.689001
spi-miR7782-3p_bdi	ACCTGCTCTGATACCATCT	Solyc09g075030.2.1	-	4	536-555	546	2				254.794	0	0		0.780531
		Solyc05g056270.2.1	PEPC	3.5	695-712	703			2		0	0	184.274				0.317079
		Solyc07g017780.2.1	HA1	4	1383-1400	1392	2	2	4		169.862	261.512	92.1368		0.780531	0.766419	0.880722
		Solyc01g110990.2.1	RH	4	3167-3186	3177			4		0	0	46.0684				0.880722
spi-miR1863_cme	AAGCTCTGATACCATGTTATATT	Solyc11g019910.1.1	PMI	4	257-279	270		4	4		0	87.1708	92.1368			0.356889	0.376565
spi-miR2111a_cme	AATCTGCATCCTGAGGTTTAGATC	Solyc02g091920.2.1	XTH7	4	225-247	238	4				84.9312	0	0		0.21925
spi-miR159a_cpa	TTTGGATTGAAGGGAGCTCTA	Solyc12g014120.1.1	-	3.5	461-481	472	4	2	0		84.9312	174.342	460.684		0.861931	0.725456	0.0206113
		Solyc01g009070.2.1	MYB65	2.5	956-976	967		4			0	87.1708	0			0.270439
		Solyc01g090530.1.1	DUO1	3.5	85-105	96	4	1	4		84.9312	174.342	92.1368		0.861931	0.0165241	0.848934
spi-miR8155_cpa	TAACCTGGCTCTGATACCA	Solyc11g008630.1.1	HAT	4	939-957	948		4			0	87.1708	0			0.668323
spi-miR159_csi	TTTGGATTGAAGGGAGCTCTA	Solyc12g014120.1.1	-	3.5	461-481	472	4	2	0		84.9312	174.342	460.684		0.861931	0.725456	0.0206113
		Solyc01g009070.2.1	MYB65	2.5	956-976	967		4			0	87.1708	0			0.270439
		Solyc01g090530.1.1	DUO1	3.5	85-105	96	4	1	4		84.9312	174.342	92.1368		0.861931	0.0165241	0.848934
spi-miR171_ctr	TTGAGCCGCGTCAATATCTCC	Solyc01g090950.2.1	HAM3	2.5	1567-1587	1578	4	2	2		84.9312	174.342	184.274		0.297825	0.206125	0.212081
spi-miR1511_gma	AACCAGGCTCTGATACCATGA	Solyc01g097140.2.1	CDC25	3.5	406-426	417			4		0	0	92.1368				0.417259
spi-miR167a_gma	TGAAGCTGCCAGCATGATCTT	Solyc03g031970.2.1	ARF8	4	2283-2304	2294	4	2	2		42.4656	261.512	184.274		0.709892	0.554208	0.565804
		Solyc02g037530.2.1	ARF8	4	2280-2301	2291	4	2	2		42.4656	261.512	184.274		0.709892	0.554208	0.565804
spi-miR172k_gma	TGAATCTTGATGATGCTGCAT	Solyc06g075510.2.1	RAP2.7	4	1511-1531	1522		4			0	87.1708	0			0.828942
		Solyc04g049800.2.1	RAP2.7	3	1106-1126	1117	2		2		254.794	0	184.274		0.857703		0.854956
		Solyc02g093150.2.1	AP2	3	1561-1581	1572	2		4		169.862	0	92.1368		0.857703		0.935029
		Solyc11g072600.1.1	RAP2.7	3	1277-1297	1288	4		4		84.9312	0	92.1368		0.942956		0.935029
		Solyc10g084340.1.1	RAP2.7	2.5	1241-1261	1252	4		4		84.9312	0	92.1368		0.50695		0.490851
spi-miR396a-5p_gma	TTCCACAGCTTTCTTGAACTCT	Solyc12g096070.1.1	GRF5	4	320-342	332	1	0	0		169.862	871.708	552.821		0.0211914	0.0234755	0.0231576
		Solyc07g041640.2.1	GRF5	4	409-431	421		4			0	87.1708	0			0.862821
		Solyc08g005430.2.1	GRF5	4	383-405	395	4		4		84.9312	0	92.1368		0.892203		0.880722
		Solyc08g075950.1.1	GRF5	4	374-396	386	1	0	1		169.862	261.512	184.274		0.0211914	0.0234755	0.0190833
		Solyc04g077510.2.1	GRF1	4	883-905	895	4	4	1		84.9312	87.1708	184.274		0.892203	0.862821	0.0190833
spi-miR5368-p3_gma	ACAGTCTCAGGTAGACAGT	Solyc02g079230.2.1	PapDl	4	671-688	680			2		0	0	184.274				0.486963
	CTGGGATTGGCTTTGGGCC	Solyc04g077140.2.1	DUF1005	4	1179-1196	1187			4		0	0	92.1368				0.848934
	GGCTAGAATTCTAACCTTG	Solyc05g005620.2.1	RRM	4	2213-2230	2222	2	4			169.862	87.1708	0		0.155073	0.198058
	CTAGAATTCTAACCTTGTG	Solyc11g040150.1.1	DUF1624	3.5	1096-1113	1105	2	4	2		339.725	87.1708	368.547		0.537129	0.635417	0.533619
		Solyc08g015780.2.1	AR	3.5	90-108	99	4	2	2		84.9312	261.512	276.41		0.677429	0.522244	0.533619
spi-miR6300_gma	GTCGTTGTAGTATAGTGGT	Solyc07g043560.2.1	HSP70	4	2734-2752	2743		4			0	87.1708	0			0.929252
		Solyc01g098760.2.1	HMT	3.5	121-139	130	4		2		84.9312	0	184.274		0.895948		0.782489
	GTCGTTGTAGTATAGTGGTA	Solyc01g098760.2.1	HMT	3.5	120-139	130	4		2		84.9312	0	184.274		0.756901		0.614587
	TTCGTTGTAGTATAGTGGTAAG	Solyc06g074050.1.1	LEAHRG	3.5	379-399	390	4	4			84.9312	87.1708	0		0.246373	0.22295
spi-miR6300-p5_gma	GTAGTATAGTGGTAAGTATT	Solyc01g098760.2.1	HMT	3	115-133	124	2	2	2		424.656	697.367	1013.51		0.194787	0.187587	0.193075
		Solyc02g079980.2.1	SET	4	584-604	595			4		0	0	92.1368				0.507748
		Solyc05g013870.2.1	-	4	1681-1699	1691	4	4			84.9312	87.1708	0		0.524078	0.484262
	TAGTATAGTGGTAAGTATT	Solyc01g098760.2.1	HMT	3	115-132	123	2	4	4		254.794	87.1708	92.1368		0.477927	0.573159	0.597987
spi-miR9726-p3_gma	AATAACTGATTAGTCTTTCT	Solyc07g063570.2.1	CcdA	2.5	1217-1236	1227		4			0	87.1708	0			0.270439
spi-miR9726-p5_gma	AGAAATAACTGATTAGTCT	Solyc05g055430.2.1	DUF1997	4	821-840	831	2	2			169.862	348.683	0		0.970946	0.966399
		Solyc02g081290.2.1	PCNTH	4	1007-1026	1017			2		0	0	92.1368				0.96992
		Solyc06g007990.2.1	-	4	103-122	113	4				84.9312	0	0		0.99447
		Solyc01g022740.2.1	KR	4	1723-1741	1732	4	4			84.9312	87.1708	0		0.99447	0.990295
spi-miR6173-p5_hbr	CTGTGCGTATCGACCCGTG	Solyc01g091220.2.1	RPS13A	3.5	225-242	234	4				84.9312	0	0		0.571975
spi-miR162a_lus	TCGATAAACCTCTGCATCCAGCA	Solyc10g005130.2.1	DCL1	3	3246-3269	3259	4		4		84.9312	0	92.1368		0.272554		0.26196
spi-miR171h_lus	ATGAGCCGAACCAATATCACTCTT	Solyc11g013150.1.1	HAM3	3	375-398	389	0	2	0		1358.9	610.196	829.231		0.00322144	0.187587	0.00334155
spi-miR167h_mdm	TGAAGCTGCCAGCATGATCTTT	Solyc02g037530.2.1	ARF8	4	2279-2301	2291	4	2	2		42.4656	261.512	184.274		0.628424	0.476031	0.486963
		Solyc03g031970.2.1	ARF8	4	2282-2304	2294	4	2	2		42.4656	261.512	184.274		0.628424	0.476031	0.486963
spi-miR159c_mes	ATTGGATTGAAGGGAGCTCT	Solyc01g009070.2.1	MYB65	3.5	957-976	967		4			0	87.1708	0			0.635417
spi-miR171b-p3_mes	TGATTGAGCCGTGCCAATATC	Solyc08g078800.1.1	HAM3	1	396-416	407	4	0			84.9312	261.512	0		0.601197	0.00975592
		Solyc01g090950.2.1	HAM3	1	1570-1590	1581	2				169.862	0	0		0.465207
spi-miR5291a__mtr	TTGCTGGATGGATTGGATG	Solyc07g055540.2.1	CYP72A15	4	481-500	491		4			0	87.1708	0			0.976534
		Solyc03g062890.2.1	CSD3	3	145-163	154	4	2	4		84.9312	261.512	92.1368		0.272554	0.187587	0.26196
		Solyc01g095410.2.1	NCB	3.5	159-176	167	4		2		84.9312	0	184.274		0.677429		0.533619
spi-miR156i-p3_nta	GCTCTCTATGCTTCTGTCATC	Solyc05g054500.1.1	KIN17	4	516-535	526	2	4	2		169.862	87.1708	276.41		0.740251	0.828942	0.736794
spi-miR6020b_nta	AAATGTTCTTCGAGTATCTTC	Solyc01g109850.2.1	PDD	4	1464-1484	1475	2				169.862	0	0		0.692578
spi-miR6145a_nta	CATTTTCACATGTAGCACTGAC	Solyc04g081770.2.1	GDSL	4	1031-1052	1043	4				42.4656	0	0		0.39043
spi-miR6145e_nta	ATTGTTACATGTAGCACTGGCT	Solyc10g044840.1.1	-	4	55-75	66	4	2	4		84.9312	174.342	92.1368		0.21925	0.149202	0.210421
spi-miR6146b_nta	TTTGTCCAATGAAATACTTATC	Solyc02g089100.2.1	-	4	742-763	754			4		0	0	92.1368				0.611328
spi-miR6155_nta	TAAGGTTGCCTTGCTCTTGCA	Solyc07g005390.2.1	ALDH11A3	4	1136-1157	1148		4			0	87.1708	0			0.356889
spi-miR166g-3p_osa	TCGGACCAGGCTTCATTCCTT	Solyc02g024070.2.1	PHB	3	808-828	819	2	2			169.862	348.683	0		0.780531	0.766419
		Solyc03g121640.2.1	HSP60-3A	3	662-681	673			4		0	0	92.1368				0.880722
		Solyc02g069830.2.1	PHB	3	618-638	629	0	0	0		1868.49	1046.05	1289.92		0.0223333	0.0234755	0.0231576
		Solyc08g066500.2.1	PHB	3	566-586	577	2	3			141.552	58.1139	0		0.780531	0.0940617
		Solyc12g044410.1.1	PHB	2.5	548-568	559	2	3			141.552	58.1139	0		0.382108	0.0308734
		Solyc03g120910.2.1	PHB	2.5	849-869	860	2	3			141.552	58.1139	0		0.382108	0.0308734
		Solyc11g069470.1.1	PHB	3	560-580	571	0	1	0		1189.04	610.196	1013.51		0.0223333	0.0185703	0.0231576
spi-miR396b-p5_osa	CAGCTTTCTTGAACTGCATCT	Solyc02g081160.2.1	MEE51	4	629-648	639	2	4	2		169.862	87.1708	644.958		0.867617	0.929252	0.864965
		Solyc11g071340.1.1	FRL	4	1302-1321	1313			2		0	0	184.274				0.864965
		Solyc08g015870.2.1	MLO1	4	981-1000	991	2				169.862	0	0		0.867617
		Solyc01g111630.2.1	HPR	4	555-574	565	4		2		84.9312	0	276.41		0.948697		0.864965
		Solyc07g052690.2.1	BAM5	4	471-490	482			4		0	0	92.1368				0.941285
		Solyc01g067290.2.1	PCB2	3.5	340-360	351	2	2	2		594.519	174.342	460.684		0.319654	0.308801	0.317079
		Solyc01g073740.2.1	CSY4	4	1542-1562	1553	4	4			84.9312	87.1708	0		0.948697	0.929252
		Solyc11g010570.1.1	SVP	3	78-97	88	4				42.4656	0	0		0.71997
spi-miR398b_osa	TATGTTCTCAGGTCGCCCCTGT	Solyc12g042770.1.1	PIFI	4	103-125	116	2				339.725	0	0		0.286098
spi-miR5072_osa	TTCCCCAGTGGAGTCGCCA	Solyc00g174340.1.1	CAP	4	249-266	258			2		0	0	61.4245				0.736794
		Solyc09g007010.1.1	CAP	4	249-266	258			2		0	0	61.4245				0.736794
spi-miR530-5p_osa	TGCATTTGCACCTGCACCTCC	Solyc09g083390.1.1	TZP	2	91-111	102		2			0	174.342	0			0.22424
		Solyc03g115240.2.1	VIP4	4	281-300	292		4			0	87.1708	0			0.484262
spi-miR482c_pab	TCTTTCCTACTCCTCCCATTT	Solyc04g009630.2.1	GH31	4	1763-1782	1774	2				339.725	0	0		0.636156
		Solyc08g076000.2.1	RPP13	4	700-720	711			4		0	0	92.1368				0.757688
		Solyc08g075630.2.1	RPP13	4	539-559	550	4				84.9312	0	0		0.773498
spi-miR1511-3p_ppe	ACCTGGCTCTGATACCACA	Solyc03g082710.2.1	NB	4	453-471	462			2		0	0	184.274				0.840446
		Solyc02g081910.1.1	DNAT	3	163-181	172			2		0	0	184.274				0.348871
		Solyc05g006620.2.1	TR	4	1598-1616	1607		4	2		0	87.1708	184.274			0.911779	0.840446
		Solyc11g006170.1.1	CDD	4	1461-1479	1470			4		0	0	92.1368				0.925638
spi-miR858_ppe	CTCATTGTCTGTTCGACCT	Solyc02g082400.2.1	IBM1	1.5	1294-1312	1303		2			0	174.342	0			0.241942
		Solyc01g111500.2.1	MYB4	3	340-358	349		4			0	87.1708	0			0.975007
		Solyc06g053610.2.1	MYB15	3	436-454	445			4		0	0	92.1368				0.980723
		Solyc01g073750.2.1	GSL03	3.5	4565-4583	4574	4	2	2		84.9312	174.342	184.274		0.816794	0.669775	0.681499
spi-miR894_ppt	CGTTTCACGTCGGGTTCACCA	Solyc08g079430.2.1	CAO	2.5	470-491	482			2		0	0	184.274				0.212081
spi-miR482d_pta	TCCTCCCTACTCCTCCCATACC	Solyc04g009630.2.1	GH31	4	1762-1782	1774	2				339.725	0	0		0.396805
spi-miR160h_ptc	TGCCTGGCTCCCTGTATGCCT	Solyc06g075150.2.1	ARF16	0	1491-1511	1502	0	4			339.725	87.1708	0		0.0106978	0.611685
		Solyc11g069500.1.1	ARF10	0	1302-1322	1313			4		0	0	92.1368				0.636698
		Solyc11g013470.1.1	ARF17	1	543-563	554	0	0	0		339.725	261.512	276.41		0.00464985	0.00488992	0.00482309
spi-miR393a-3p_ptc	ATCATGCTATCCCTTTGGACT	Solyc01g010480.2.1	PLP	3	325-346	337	2		2		339.725	0	276.41		0.194787		0.193075
spi-miR6478_ptc	CCGACCTTAGCTCAGTTGG	Solyc02g083760.2.1	PRT	3.5	775-793	784	4				84.9312	0	0		0.246373
	CCTACCTTAGCTCAGTTGG	Solyc04g071140.2.1	emb1075	4	135-153	144		2	2		0	435.854	276.41			0.476031	0.486963
	CCGACCATAGCTCAGTTGG	Solyc04g071140.2.1	emb1075	4	135-153	144		2	2		0	435.854	276.41			0.384144	0.393807
spi-miR5568b-5p_sbi	TTTCTAGGTACATAGCTTTTG	Solyc01g088560.2.1	RAB6	3.5	458-478	469	2	2	4		169.862	174.342	92.1368		0.175169	0.168616	0.236625
spi-miR156a_stu	TTGACAGAAGATAGAGGGCAC	Solyc05g015840.2.1	SPLTFFP	3.5	749-769	760			4		0	0	92.1368				0.417259
		Solyc04g045560.2.1	SPL2	2.5	788-808	799			4		0	0	92.1368				0.636698
		Solyc05g015510.2.1	SPL2	2.5	2951-2971	2962	4				84.9312	0	0		0.653792
		Solyc10g078700.1.1	SPL9	2.5	764-784	775	4	4			84.9312	87.1708	0		0.653792	0.611685
	TTGACAGAAGATAGAGAGCACA	Solyc04g045560.2.1	SPL2	3	787-808	799			4		0	0	92.1368				0.703298
		Solyc05g015840.2.1	SPLTFFP	4	748-769	760			4		0	0	92.1368				0.611328
		Solyc05g015510.2.1	SPL2	3	2950-2971	2962	4				84.9312	0	0		0.71997
		Solyc10g078700.1.1	SPL9	3	763-784	775	4	4			84.9312	87.1708	0		0.71997	0.678618
spi-miR156f-5p_stu	CTGACAGAAGAGAGTGAGCA	Solyc05g015840.2.1	SPLTFFP	2	750-769	760			4		0	0	92.1368				0.892208
		Solyc01g105100.2.1	ERVT	4	353-371	363			4		0	0	92.1368				0.90582
		Solyc04g045560.2.1	SPL2	2	789-808	799			4		0	0	92.1368				0.892208
		Solyc05g015510.2.1	SPL2	2	2952-2971	2962	4				84.9312	0	0		0.903052
		Solyc10g078700.1.1	SPL9	2	765-784	775	4	4			84.9312	87.1708	0		0.903052	0.875203
	TGACAGAAGAGAGTGAGCACT	Solyc03g114850.2.1	SPLTFFP	2	1470-1490	1481		4			0	87.1708	0			0.875203
		Solyc05g012040.2.1	SPLTFFP	2	1418-1438	1429			4		0	0	92.1368				0.892208
spi-miR166a-3p_stu	GTCGGACCAGGCTTCATTCCC	Solyc11g069470.1.1	PHB	3.5	561-581	572	2	2			254.794	174.342	0		0.537129	0.522244
		Solyc02g024070.2.1	PHB	3.5	809-829	820	4				84.9312	0	0		0.677429
		Solyc12g044410.1.1	PHB	3	549-569	560		4	4		0	43.5854	46.0684			0.573159	0.597987
		Solyc03g120910.2.1	PHB	3	850-870	861		4	4		0	43.5854	46.0684			0.573159	0.597987
spi-miR166b-p5_stu	GAATGTTGTTTGGTTCGAAATC	Solyc11g062430.1.1	CSN2	4	376-396	387	4				84.9312	0	0		0.524078
spi-miR169a-3p_stu	GGCAGTCTCCTTGGCTACT	Solyc11g068640.1.1	TPLATE	3.5	3106-3123	3114	4				84.9312	0	0		0.816794
spi-miR169d-3p_stu	GCAGGTCATCTTTAGCTAACT	Solyc05g006320.2.1	SAM	3	374-393	384		4			0	87.1708	0			0.247069
	AGCAGGTCATCTTTAGCTAGCT	Solyc05g006320.2.1	SAM	3.5	373-394	385			4		0	0	92.1368				0.417259
spi-miR169g-p3_stu	GGCAGTCATCTATGGCTTTG	Solyc01g105180.2.1	DA1	4	1016-1035	1026			4		0	0	92.1368				0.693113
spi-miR171c-3p_stu	TGATTGAGCCGTGTCAATATC	Solyc08g078800.1.1	HAM3	1.5	396-416	407	4	0			84.9312	261.512	0		0.571975	0.00900885
		Solyc01g090950.2.1	HAM3	1.5	1570-1590	1581	2				169.862	0	0		0.43883
spi-miR172d-3p_stu	GGAATCTTGATGATGCTGCAG	Solyc01g079330.2.1	PCNTH	4	2323-2342	2334		4			0	87.1708	0			0.734015
		Solyc06g075510.2.1	RAP2.7	2.5	1511-1531	1522		4			0	87.1708	0			0.270439
		Solyc04g049800.2.1	RAP2.7	1.5	1106-1126	1117	2		2		254.794	0	184.274		0.43883		0.435641
		Solyc02g093150.2.1	AP2	1	1561-1581	1572	2		4		169.862	0	92.1368		0.608908		0.731869
		Solyc10g084340.1.1	RAP2.7	2	1241-1261	1252	4		4		84.9312	0	92.1368		0.540611		0.524085
		Solyc11g072600.1.1	RAP2.7	1.5	1277-1297	1288	4		4		84.9312	0	92.1368		0.571975		0.55515
spi-miR319-3p_stu	TTGGACTGAAGGGTTTCCTTC	Solyc01g100650.2.1	HDLH	3.5	1990-2010	2001	4	2			84.9312	174.342	0		0.246373	0.168616
		Solyc08g048390.1.1	TCP2	2.5	1014-1034	1025			4		0	0	92.1368				0.868012
		Solyc12g014140.1.1	TCP4	2.5	906-926	917	4				84.9312	0	0		0.88014
spi-miR319b_stu	ATTGGACTGAAGGGAGCTCC	Solyc01g009070.2.1	MYB65	3	957-976	967		4			0	87.1708	0			0.573159
spi-miR319-p5_stu	TGCTGCTGAATCATTGGTTC	Solyc07g041900.2.1	ALP	2.5	1159-1178	1169		4			0	87.1708	0			0.270439
		Solyc02g076690.2.1	XBCP3	4	876-895	886		4			0	87.1708	0			0.911779
		Solyc06g061000.2.1	CKB4	4	747-767	758	4				84.9312	0	0		0.93429
		Solyc07g063300.2.1	RCC	1.5	729-748	739	4				84.9312	0	0		0.571975
		Solyc05g052980.2.1	PP2CA	4	630-648	640	4				84.9312	0	0		0.93429
spi-miR384-5p_stu	TTGGCATTCTGTCCACCTCC	Solyc03g005730.2.1	IIL1	4	524-544	535	4	2	2		84.9312	435.854	829.231		0.39043	0.276143	0.283734
spi-miR393-5p_stu	TCCAAAGGGATCGCATTGATC	Solyc09g074520.2.1	TIR1	1	1678-1697	1688	2	4	4		254.794	87.1708	92.1368		0.465207	0.559486	0.584187
spi-miR395a_stu	CTGAAGTGTTTGGGGGAACTC	Solyc03g005260.2.1	APS1	3.5	430-450	441	4				84.9312	0	0		0.677429
spi-miR398a-3p_stu	TATGTTCTCAGGTCGCCCCTG	Solyc12g042770.1.1	PIFI	4	104-125	116	2				339.725	0	0		0.286098
spi-miR398a-5p_stu	GGGTTGATTTGAGAACATATG	Solyc01g087720.2.1	SMC5	3.5	2830-2849	2840	4				84.9312	0	0		0.571975
spi-miR398b-3p_stu	TGTGTTCTCAGGTCACCCCTT	Solyc01g067740.2.1	CSD1	4	64-84	75	4	4	4		84.9312	87.1708	92.1368		0.39043	0.356889	0.376565
	TGTGTTCTCAGGTTACCCCTG	Solyc01g067740.2.1	CSD1	4	64-84	75	4	4	4		84.9312	87.1708	92.1368		0.21925	0.198058	0.210421
spi-miR408a-3p_stu	TGCACAGCCTCTTCCCTGG	Solyc07g063130.2.1	PK	4	170-187	179		4			0	87.1708	0			0.828942
		Solyc08g081570.2.1	ISPF	4	572-590	581	4				84.9312	0	0		0.861931
		Solyc07g048040.1.1	CaLB	4	1009-1028	1019	4				84.9312	0	0		0.861931
spi-miR408b-3p_stu	TGCACTGCCTCTTCCCTGGCT	Solyc01g104400.2.1	ARPN	4	77-97	88	2				169.862	0	0		0.396805
spi-miR477b-5p_stu	ACTCTCCCTCAAAGGCTTCTG	Solyc11g071840.1.1	IQD5	4	1264-1285	1275	4				84.9312	0	0		0.39043
spi-miR482b-3p_stu	TCTTACCGATTCCCCCCATTCC	Solyc01g008800.1.1	DR	2	682-703	694	4	0			84.9312	523.025	0		0.322218	0.00413918
		Solyc04g005540.2.1	DCDR	4	638-659	650	0				339.725	0	0		0.00998821
		Solyc11g020100.1.1	RPP13	4	520-541	532		4			0	43.5854	0			0.586408
		Solyc11g006520.1.1	RPP13	4	511-532	523		4			0	43.5854	0			0.586408
spi-miR530_stu	TGCATTTGCACCTGCACCTTA	Solyc09g083390.1.1	TZP	2.5	90-111	102		2			0	174.342	0			0.206125
		Solyc03g115240.2.1	VIP4	4	281-300	292		4			0	87.1708	0			0.668323
spi-miR5303g_stu	ATATTTTTGAAGAGTCTGAGCAAC	Solyc07g005730.2.1	LTSR	3.5	347-370	361			4		0	0	92.1368				0.417259
	ATATTTTTGAAGAGTCCGAGCAAC	Solyc07g005730.2.1	LTSR	3	347-370	361			4		0	0	92.1368				0.455296
spi-miR6025-p3_stu	TTATTGAACCTTGATGTTATC	Solyc08g079180.2.1	SCO1	3.5	1646-1665	1656	2				169.862	0	0		0.43883
spi-miR7983-p3_stu	CTTAACTAATGCCAGTAAAGACT	Solyc11g065830.1.1	DiT1	4	687-708	699	2		2		169.862	0	184.274		0.155073		0.153675
spi-miR7983-p5_stu	TTGGTTCTAATGGTACTTAACT	Solyc05g015310.2.1	emb1688	3.5	1359-1380	1371		4	4		0	87.1708	92.1368			0.22295	0.236625
spi-miR8005c-p5_stu	AGGGTTTAGGGTTTAGGGTT	Solyc03g031950.1.1	-	4	136-154	145	2	2	4		424.656	348.683	92.1368		0.942993	0.935872	0.981981
		Solyc02g023970.2.1	GTPB	3.5	102-121	112		2	4		0	174.342	92.1368			0.890952	0.960839
		Solyc03g007980.1.1	MIND	3.5	14-34	25			4		0	0	92.1368				0.960839
spi-miR8006-5p_stu	AGTTTTTGGACGGCAGGGGCA	Solyc02g088760.2.1	RPL12	4	245-264	255		4			0	87.1708	0			0.586408
spi-miR8029_stu	ATTTTTATTTGTTTTGGAGC	Solyc01g110160.2.1	-	3.5	437-457	448		2			0	174.342	0			0.937335
		Solyc01g087210.2.1	CESA3	4	2362-2381	2372		2	2		0	174.342	276.41			0.975678	0.978455
		Solyc12g019060.1.1	AR	3.5	686-705	696		2	4		0	174.342	92.1368			0.937335	0.982579
		Solyc10g008040.2.1	LEA	4	89-108	99			4		0	0	92.1368				0.995634
		Solyc04g007000.1.1	RAV1	3.5	694-714	705			4		0	0	92.1368				0.982579
		Solyc02g083200.2.1	-	3.5	398-417	408	2	2	2		424.656	174.342	552.821		0.944349	0.937335	0.94275
		Solyc02g070550.2.1	RNAB	4	208-226	218	2	2	2		594.519	435.854	829.231		0.979258	0.975678	0.978455
spi-miR827-3p_stu	TTAGATGAACATCAACAAACA	Solyc01g095010.2.1	DK	4	800-819	810		4	2		0	87.1708	184.274			0.484262	0.393807
spi-miR160_tae	TGCCTGGCTCCCTGAATGCCA	Solyc06g075150.2.1	ARF16	2	1491-1511	1502	0	4			339.725	87.1708	0		0.0117613	0.646733
		Solyc11g069500.1.1	ARF10	2	1302-1322	1313			4		0	0	92.1368				0.671683
		Solyc11g013470.1.1	ARF17	2	543-563	554	0	0	0		339.725	261.512	276.41		0.0117613	0.0123662	0.0121979
spi-miR9774_tae	CAAGATATTGGGTATTTCTGT	Solyc04g078320.2.1	HOS15	4	308-327	318	4	4	4		84.9312	87.1708	92.1368		0.709892	0.668323	0.693113
spi-miR3630-3p_vvi	GGGAATCTCTCTGATGCAC	Solyc03g115820.2.1	RPE	3.5	1396-1414	1405			4		0	0	92.1368				0.236625
spi-miR482_vvi	TCTTTCCTACTCCTCCCATTCC	Solyc08g076000.2.1	RPP13	3.5	699-720	711			4		0	0	92.1368				0.417259
		Solyc08g075630.2.1	RPP13	3.5	538-559	550	4				84.9312	0	0		0.432046
spi-miR159a-3p_zma	TTTGGATTGAAGGGAGCTCT	Solyc12g014120.1.1	-	3.5	462-481	472	4	2	0		84.9312	174.342	460.684		0.861931	0.725456	0.0206113
		Solyc01g009070.2.1	MYB65	2.5	957-976	967		4			0	87.1708	0			0.611685
		Solyc01g090530.1.1	DUO1	3.5	86-105	96	4	1	4		84.9312	174.342	92.1368		0.861931	0.0165241	0.848934
