# Supplementary material for: Identification of miRNAs and their targets in wild tomato at moderately and acutely elevated temperatures by high-throughput sequencing and degradome analysis
Source: Sci Rep. 2016 Sep 22;6:33777. doi: 10.1038/srep33777 (PMC5031959; doi:10.1038/srep33777)
Supplement: Supplementary Table S6 [file srep33777-s7.xls]

## Sheet: Supplementary Table S6
Supplementary Table S6. Target genes cleaved by novel miRNAs in wild tomato at a control temperature (26/18°C, NT), moderately elevated temperature (33/33°C, MET) and acutely elevated temperature (40/40°C, AET)
This is from the paper entitled ‘Identification of miRNAs and their targets in wild tomato at moderately and acutely elevated temperatures by high-throughput sequencing and degradome analysis’ by Rong Zhou, Qian Wang, Fangling Jiang, Xue Cao, Mintao Sun, Min Liu and Zhen Wu.
Small RNAs	Small RNAs sequence	Transcript	Symbol	Alignment score	Alignment range	Degradome cleavage site	Degradome category				Tags per billion				Degradome P value
							NT	MET	AET		NT	MET	AET		NT	MET	AET
PC-59-3p	AATCAACTCGGATACAATGTATGT	Solyc03g025950.2.1	MAPR3	4	288-310	301			2		0	0	276.41				0.153675
PC-69-3p	TCCAAAGGTGAATGAAGGATAGT	Solyc02g091190.2.1	AR401	4	1027-1050	1041	2	2	2		339.725	174.342	368.547		0.155073	0.149202	0.153675
PC-49-3p	CTATGAGATAAGTTCAACGTG	Solyc01g009700.1.1	RLP43	2.5	1533-1553	1544	4				14.1552	0	0		0.653792
		Solyc01g009690.1.1	RLP32	3.5	2091-2111	2102	4				14.1552	0	0		0.895948
		Solyc01g005730.2.1	RLP32	3.5	2062-2082	2073	4				14.1552	0	0		0.895948
		Solyc01g016370.1.1	RLP32	3.5	2013-2033	2024	4				14.1552	0	0		0.895948
		Solyc01g005720.2.1	RLP32	3.5	1688-1708	1699	4				14.1552	0	0		0.895948
PC-44-3p	GCAATAAGGTGATTGGGACGA	Solyc01g105370.2.1	TIM	4	579-599	590			2		0	0	184.274				0.283734
		Solyc02g038750.2.1	WD-40	4	160-180	171	4				84.9312	0	0		0.39043
PC-52-5p	TACTTGTGTTAGTTTGACTGA	Solyc12g014350.1.1	LRR-TPK	3	2891-2910	2901		2			0	174.342	0			0.187587
PC-84-5p	ATAAAATTAAACAAGTAGACATGC	Solyc01g091240.2.1	CRR4	4	731-753	744		4			0	87.1708	0			0.198058
PC-46-5p	ATTAGAATCAATGTTGCTAAAGAC	Solyc07g051850.2.1	APA1	3	146-169	160		4			0	87.1708	0			0.247069
PC-33-3p	ATAATGACATAGATGAGCCAAACT	Solyc08g080920.2.1	HAL3A	4	82-104	95	4	4			84.9312	87.1708	0		0.21925	0.198058
